# Supplementary material for: Genome-wide expression analysis of LACS gene family implies GhLACS25 functional responding to salt stress in cotton
Source: BMC Plant Biol. 2024 May 13;24:392. doi: 10.1186/s12870-024-05045-0 (PMC11089787; doi:10.1186/s12870-024-05045-0)
Supplement: Supplementary file 1 — Additional file 1: Figure S1. 128 protein sequences from Arabidopsis thaliana and four cotton species. Figure S2. Localization and quantitative statistics of LACS on chromosome. Figure S3. Co-linearity of LACS within and between genomes of four cotton species. Table S1. Attached table of physical and chemical properties. Table S2. Primer sequence. Table S3. Statistics of promoter cis-element. Table S4. RNA-seq data. Table S5. Tandem repeats and fragment repeats in four cotton species. Table S6. Gene pairs of ten combinatorial. [file 12870_2024_5045_MOESM1_ESM.zip › Supplementary Table 1.xlsx]

## Sheet: Gene ID
Gene ID	Rename
AT2G47240.1	AtLACS1
AT1G49430.1	AtLACS2
AT1G64400.1	AtLACS3
AT4G23850.1	AtLACS4
AT4G11030.1	AtLACS5
AT3G05970.1	AtLACS6
AT5G27600.1	AtLACS7
AT2G04350.1	AtLACS8
AT1G77590.1	AtLACS9
GH_A01G0240.1	GhLACS1
GH_A01G0241.1	GhLACS2
GH_A01G1967.1	GhLACS3
GH_A02G1129.1	GhLACS4
GH_A02G1654.1	GhLACS5
GH_A03G1459.1	GhLACS6
GH_A05G0051.1	GhLACS7
GH_A05G1439.1	GhLACS8
GH_A05G2348.1	GhLACS9
GH_A05G3320.1	GhLACS10
GH_A05G4299.1	GhLACS11
GH_A06G0487.1	GhLACS12
GH_A07G0592.1	GhLACS13
GH_A07G0965.1	GhLACS14
GH_A07G1407.1	GhLACS15
GH_A09G0738.1	GhLACS16
GH_A10G0499.1	GhLACS17
GH_A10G1397.1	GhLACS18
GH_A11G0241.1	GhLACS19
GH_A11G3368.1	GhLACS20
GH_D01G0229.1	GhLACS21
GH_D01G0230.1	GhLACS22
GH_D01G2065.1	GhLACS23
GH_D03G0525.1	GhLACS24
GH_D03G0938.1	GhLACS25
GH_D04G0074.1	GhLACS26
GH_D05G0056.1	GhLACS27
GH_D05G1456.1	GhLACS28
GH_D05G2369.1	GhLACS29
GH_D05G3452.1	GhLACS30
GH_D06G0458.1	GhLACS31
GH_D07G0958.1	GhLACS32
GH_D07G1394.1	GhLACS33
GH_D09G0678.1	GhLACS34
GH_D10G0525.1	GhLACS35
GH_D10G1490.1	GhLACS36
GH_D11G0243.1	GhLACS37
GH_D11G3384.1	GhLACS38
GB_A01G0234.1	GbLACS1
GB_A01G0235.1	GbLACS2
GB_A01G1052.1	GbLACS3
GB_A01G2065.1	GbLACS4
GB_A02G1142.1	GbLACS5
GB_A02G1680.1	GbLACS6
GB_A03G1533.1	GbLACS7
GB_A05G0058.1	GbLACS8
GB_A05G1452.1	GbLACS9
GB_A05G2382.1	GbLACS10
GB_A05G3369.1	GbLACS11
GB_A05G4391.1	GbLACS12
GB_A06G0494.1	GbLACS13
GB_A07G0959.1	GbLACS14
GB_A07G1404.1	GbLACS15
GB_A09G0839.1	GbLACS16
GB_A10G0499.1	GbLACS17
GB_A10G1467.1	GbLACS18
GB_A11G0246.1	GbLACS19
GB_A11G3455.1	GbLACS20
GB_D01G0229.1	GbLACS21
GB_D01G0230.1	GbLACS22
GB_D01G1132.1	GbLACS23
GB_D01G2160.1	GbLACS24
GB_D03G0524.1	GbLACS25
GB_D03G0951.1	GbLACS26
GB_D04G0074.1	GbLACS27
GB_D05G0057.1	GbLACS28
GB_D05G1462.1	GbLACS29
GB_D05G2387.1	GbLACS30
GB_D05G3376.1	GbLACS31
GB_D06G0486.1	GbLACS32
GB_D07G0957.1	GbLACS33
GB_D07G1406.1	GbLACS34
GB_D09G0689.1	GbLACS35
GB_D10G0513.1	GbLACS36
GB_D10G1477.1	GbLACS37
GB_D11G0241.1	GbLACS38
GB_D11G3426.1	GbLACS39
Ga01G0248.1	GaLACS1
Ga01G0249.1	GaLACS2
Ga01G1156.1	GaLACS3
Ga01G1755.1	GaLACS4
Ga02G0533.1	GaLACS5
Ga02G1282.1	GaLACS6
Ga03G1687.1	GaLACS7
Ga04G2072.1	GaLACS8
Ga05G0055.1	GaLACS9
Ga05G1511.1	GaLACS10
Ga05G2496.1	GaLACS11
Ga05G3642.1	GaLACS12
Ga06G0435.1	GaLACS13
Ga07G0624.1	GaLACS14
Ga07G1444.1	GaLACS15
Ga09G0768.1	GaLACS16
Ga10G1542.1	GaLACS17
Ga10G2561.1	GaLACS18
Ga11G0445.1	GaLACS19
Ga11G3875.1	GaLACS20
Ga12G0435.1	GaLACS21
Ga14G2221.1	GaLACS22
Gorai.001G098700.1	GrLACS1
Gorai.001G145200.1	GrLACS2
Gorai.002G023800.1	GrLACS3
Gorai.002G023900.1	GrLACS4
Gorai.002G119500.1	GrLACS5
Gorai.002G214200.1	GrLACS6
Gorai.003G052100.1	GrLACS7
Gorai.003G080500.1	GrLACS8
Gorai.005G166400.1	GrLACS9
Gorai.006G052200.1	GrLACS10
Gorai.007G026300.1	GrLACS11
Gorai.007G342400.1	GrLACS12
Gorai.009G005900.1	GrLACS13
Gorai.009G148700.1	GrLACS14
Gorai.009G245600.1	GrLACS15
Gorai.009G349600.1	GrLACS16
Gorai.010G050200.1	GrLACS17
Gorai.011G053700.1	GrLACS18
Gorai.011G152500.1	GrLACS19
Gorai.012G007500.1	GrLACS20

## Sheet: Gh
ID	Rename	PI	MW（Da）	Protein(aa)	Subcellular prediction	Length of CDS(bp)
GH_A01G0240.1	GhLACS1	7.18	73751.9	667	Plastid	2004
GH_A01G0241.1	GhLACS2	8.17	76301.6	697	Plastid	2094
GH_A01G1967.1	GhLACS3	5.94	74176.9	661	Endoplasm	1986
GH_A02G1129.1	GhLACS4	6.47	73696	662	Cytoplasmic matrix	1989
GH_A02G1654.1	GhLACS5	5.68	62207.8	574	Cytoplasmic matrix	1725
GH_A03G1459.1	GhLACS6	5.73	61093.4	555	Cell membrance	1668
GH_A05G0051.1	GhLACS7	5.67	59561.8	543	Cytoplasmic matrix	1632
GH_A05G1439.1	GhLACS8	5.84	59508.1	543	Plastid	1632
GH_A05G2348.1	GhLACS9	7.15	75451.1	691	Plastid	2076
GH_A05G3320.1	GhLACS10	8.67	83634.4	749	Plastid	2250
GH_A05G4299.1	GhLACS11	6.09	61740.1	568	Plastid	1707
GH_A06G0487.1	GhLACS12	6.47	75282.8	691	Plastid	2076
GH_A07G0592.1	GhLACS13	6.09	59629.4	535	Plastid	1608
GH_A07G0965.1	GhLACS14	8.2	80476.8	731	Plastid	2196
GH_A07G1407.1	GhLACS15	6.18	74514	662	Nucleus	1989
GH_A09G0738.1	GhLACS16	8.63	78178.8	709	Plastid	2130
GH_A10G0499.1	GhLACS17	5.3	59594	543	Plastid	1632
GH_A10G1397.1	GhLACS18	6.89	84646.1	757	Plastid	2274
GH_A11G0241.1	GhLACS19	5.68	74280.3	663	Endoplasm	1992
GH_A11G3368.1	GhLACS20	6.49	77829.1	701	Plastid	2106
GH_D01G0229.1	GhLACS21	6.48	74034.8	673	Plastid	2022
GH_D01G0230.1	GhLACS22	8.17	76445.8	697	Plastid	2094
GH_D01G2065.1	GhLACS23	5.6	74026.7	661	Endoplasm	1986
GH_D03G0525.1	GhLACS24	5.54	62040.5	573	Cytoplasmic matrix	1722
GH_D03G0938.1	GhLACS25	6.63	73690.1	662	Cytoplasmic matrix	1989
GH_D04G0074.1	GhLACS26	6.17	61936.3	568	Plastid	1707
GH_D05G0056.1	GhLACS27	5.9	59289.6	540	Plastid	1623
GH_D05G1456.1	GhLACS28	5.71	59418.8	543	Plastid	1632
GH_D05G2369.1	GhLACS29	8.22	75495.3	691	Plastid	2076
GH_D05G3452.1	GhLACS30	8.55	83526.1	749	Plastid	2250
GH_D06G0458.1	GhLACS31	6.64	75460.1	691	Plastid	2076
GH_D07G0958.1	GhLACS32	8.5	80347.7	731	Plastid	2196
GH_D07G1394.1	GhLACS33	6.08	74599	662	Nucleus	1989
GH_D09G0678.1	GhLACS34	6.99	78394.9	707	Cytoplasmic matrix	2124
GH_D10G0525.1	GhLACS35	5.42	59518	543	Plastid	1632
GH_D10G1490.1	GhLACS36	6.44	85114.4	762	Plastid	2289
GH_D11G0243.1	GhLACS37	5.81	74222.4	663	Endoplasm	1992
GH_D11G3384.1	GhLACS38	6.66	77644.9	701	Plastid	2106

## Sheet: Gb
ID	Rename	PI	MW（Da）分子量	Protein(aa)
GB_A01G0234.1	GbLACS1	6.33	74011.8	673
GB_A01G0235.1	GbLACS2	8.17	76345.6	697
GB_A01G1052.1	GbLACS3	8.76	60294	552
GB_A01G2065.1	GbLACS4	5.94	74176.9	661
GB_A02G1142.1	GbLACS5	6.04	73608.8	662
GB_A02G1680.1	GbLACS6	5.74	62206.8	574
GB_A03G1533.1	GbLACS7	5.73	61079.3	555
GB_A05G0058.1	GbLACS8	5.66	59600.8	543
GB_A05G1452.1	GbLACS9	5.84	59508.1	543
GB_A05G2382.1	GbLACS10	7.16	75511.1	691
GB_A05G3369.1	GbLACS11	8.71	83558.2	749
GB_A05G4391.1	GbLACS12	6.09	61839.2	568
GB_A06G0494.1	GbLACS13	6.47	75282.8	691
GB_A07G0959.1	GbLACS14	8.2	80476.8	731
GB_A07G1404.1	GbLACS15	6.18	74530.1	662
GB_A09G0839.1	GbLACS16	8.69	78192.8	709
GB_A10G0499.1	GbLACS17	5.36	59609.1	543
GB_A10G1467.1	GbLACS18	6.76	81526.5	729
GB_A11G0246.1	GbLACS19	5.81	74217.4	663
GB_A11G3455.1	GbLACS20	6.24	77805	701
GB_D01G0229.1	GbLACS21	6.36	74051.8	673
GB_D01G0230.1	GbLACS22	8.29	76375.7	697
GB_D01G1132.1	GbLACS23	8.91	60325	552
GB_D01G2160.1	GbLACS24	5.69	74083.8	661
GB_D03G0524.1	GbLACS25	5.6	61968.4	573
GB_D03G0951.1	GbLACS26	6.84	73602	662
GB_D04G0074.1	GbLACS27	8.72	59509.8	543
GB_D05G0057.1	GbLACS28	5.9	59289.6	540
GB_D05G1462.1	GbLACS29	5.71	59432.8	543
GB_D05G2387.1	GbLACS30	8.06	75475.2	691
GB_D05G3376.1	GbLACS31	8.6	83457.1	749
GB_D06G0486.1	GbLACS32	6.47	75462.1	691
GB_D07G0957.1	GbLACS33	8.5	80409.8	731
GB_D07G1406.1	GbLACS34	6	74569	662
GB_D09G0689.1	GbLACS35	8.34	78325.9	707
GB_D10G0513.1	GbLACS36	5.42	59531	543
GB_D10G1477.1	GbLACS37	6.44	85055.4	762
GB_D11G0241.1	GbLACS38	5.89	74148.3	663
GB_D11G3426.1	GbLACS39	6.49	77489.7	701

## Sheet: Ga
ID	Rename	PI	MW（Da）分子量	Protein(aa)
Ga01G0248.1	GaLACS1	6.23	70884.1	644
Ga01G0249.1	GaLACS2	8.01	76399.6	697
Ga01G1156.1	GaLACS3	8.66	60347	552
Ga01G1755.1	GaLACS4	6.47	73668.9	662
Ga02G0533.1	GaLACS5	6.03	60916.4	562
Ga02G1282.1	GaLACS6	5.88	74107.8	661
Ga03G1687.1	GaLACS7	5.65	60998.2	555
Ga04G2072.1	GaLACS8	6.15	61830.2	568
Ga05G0055.1	GaLACS9	5.72	59609.9	543
Ga05G1511.1	GaLACS10	5.65	59541	543
Ga05G2496.1	GaLACS11	7.51	75456.1	691
Ga05G3642.1	GaLACS12	8.62	83574.2	749
Ga06G0435.1	GaLACS13	6.37	75225.7	691
Ga07G0624.1	GaLACS14	7.22	59317.6	536
Ga07G1444.1	GaLACS15	6.18	74484	662
Ga09G0768.1	GaLACS16	8.33	79033.7	715
Ga10G1542.1	GaLACS17	6.64	84751	759
Ga10G2561.1	GaLACS18	5.12	58008.1	531
Ga11G0445.1	GaLACS19	6.35	77786	701
Ga11G3875.1	GaLACS20	5.74	74164.2	663
Ga12G0435.1	GaLACS21	9.77	90585.3	809
Ga14G2221.1	GaLACS22	8.05	74932.4	679

## Sheet: Gr
ID	Rename	PI	MW（Da）分子量	Protein(aa)
Gorai.001G098700.1	GrLACS1	8.3	80370.6	731
Gorai.001G145200.1	GrLACS2	5.99	75248.7	667
Gorai.002G023800.1	GrLACS3	6.21	78886.4	714
Gorai.002G023900.1	GrLACS4	8.01	76477.8	697
Gorai.002G119500.1	GrLACS5	8.84	60451.1	552
Gorai.002G214200.1	GrLACS6	5.69	77243.4	687
Gorai.003G052100.1	GrLACS7	5.54	62141.6	574
Gorai.003G080500.1	GrLACS8	6.63	73720.1	662
Gorai.005G166400.1	GrLACS9	5.8	61097.3	555
Gorai.006G052200.1	GrLACS10	8.2	79643.3	720
Gorai.007G026300.1	GrLACS11	5.81	74192.3	663
Gorai.007G342400.1	GrLACS12	6.74	78999.3	713
Gorai.009G005900.1	GrLACS13	5.89	59281.6	540
Gorai.009G148700.1	GrLACS14	5.71	59420.8	543
Gorai.009G245600.1	GrLACS15	8.22	75520.3	691
Gorai.009G349600.1	GrLACS16	8	63219.9	568
Gorai.010G050200.1	GrLACS17	6.64	75393	691
Gorai.011G053700.1	GrLACS18	5.42	59518	543
Gorai.011G152500.1	GrLACS19	6.64	85067.5	762
Gorai.012G007500.1	GrLACS20	6.17	61998.3	568

## Sheet: Protein length
ID	Length
GhLACS1	667
GhLACS2	697
GhLACS3	661
GhLACS4	662
GhLACS5	574
GhLACS6	555
GhLACS7	543
GhLACS8	543
GhLACS9	691
GhLACS10	749
GhLACS11	568
GhLACS12	691
GhLACS13	535
GhLACS14	731
GhLACS15	662
GhLACS16	709
GhLACS17	543
GhLACS18	757
GhLACS19	663
GhLACS20	701
GhLACS21	673
GhLACS22	697
GhLACS23	661
GhLACS24	573
GhLACS25	662
GhLACS26	568
GhLACS27	540
GhLACS28	543
GhLACS29	691
GhLACS30	749
GhLACS31	691
GhLACS32	731
GhLACS33	662
GhLACS34	707
GhLACS35	543
GhLACS36	762
GhLACS37	663
GhLACS38	701
GbLACS1	673
GbLACS2	697
GbLACS3	552
GbLACS4	661
GbLACS5	662
GbLACS6	574
GbLACS7	555
GbLACS8	543
GbLACS9	543
GbLACS10	691
GbLACS11	749
GbLACS12	568
GbLACS13	691
GbLACS14	731
GbLACS15	662
GbLACS16	709
GbLACS17	543
GbLACS18	729
GbLACS19	663
GbLACS20	701
GbLACS21	673
GbLACS22	697
GbLACS23	552
GbLACS24	661
GbLACS25	573
GbLACS26	662
GbLACS27	543
GbLACS28	540
GbLACS29	543
GbLACS30	691
GbLACS31	749
GbLACS32	691
GbLACS33	731
GbLACS34	662
GbLACS35	707
GbLACS36	543
GbLACS37	762
GbLACS38	663
GbLACS39	701
GaLACS1	644
GaLACS2	697
GaLACS3	552
GaLACS4	662
GaLACS5	562
GaLACS6	661
GaLACS7	555
GaLACS8	568
GaLACS9	543
GaLACS10	543
GaLACS11	691
GaLACS12	749
GaLACS13	691
GaLACS14	536
GaLACS15	662
GaLACS16	715
GaLACS17	759
GaLACS18	531
GaLACS19	701
GaLACS20	663
GaLACS21	809
GaLACS22	679
GrLACS1	731
GrLACS2	667
GrLACS3	714
GrLACS4	697
GrLACS5	552
GrLACS6	687
GrLACS7	574
GrLACS8	662
GrLACS9	555
GrLACS10	720
GrLACS11	663
GrLACS12	713
GrLACS13	540
GrLACS14	543
GrLACS15	691
GrLACS16	568
GrLACS17	691
GrLACS18	543
GrLACS19	762
GrLACS20	568

## Sheet: CDS length
ID	CDS Length
GhLACS1	2004
GhLACS2	2094
GhLACS3	1986
GhLACS4	1989
GhLACS5	1725
GhLACS6	1668
GhLACS7	1632
GhLACS8	1632
GhLACS9	2076
GhLACS10	2250
GhLACS11	1707
GhLACS12	2076
GhLACS13	1608
GhLACS14	2196
GhLACS15	1989
GhLACS16	2130
GhLACS17	1632
GhLACS18	2274
GhLACS19	1992
GhLACS20	2106
GhLACS21	2022
GhLACS22	2094
GhLACS23	1986
GhLACS24	1722
GhLACS25	1989
GhLACS26	1707
GhLACS27	1623
GhLACS28	1632
GhLACS29	2076
GhLACS30	2250
GhLACS31	2076
GhLACS32	2196
GhLACS33	1989
GhLACS34	2124
GhLACS35	1632
GhLACS36	2289
GhLACS37	1992
GhLACS38	2106
GbLACS1	2022
GbLACS2	2094
GbLACS3	1659
GbLACS4	1986
GbLACS5	1989
GbLACS6	1725
GbLACS7	1668
GbLACS8	1632
GbLACS9	1632
GbLACS10	2076
GbLACS11	2250
GbLACS12	1707
GbLACS13	2076
GbLACS14	2196
GbLACS15	1989
GbLACS16	2130
GbLACS17	1632
GbLACS18	2190
GbLACS19	1992
GbLACS20	2106
GbLACS21	2022
GbLACS22	2094
GbLACS23	1659
GbLACS24	1986
GbLACS25	1722
GbLACS26	1989
GbLACS27	1632
GbLACS28	1623
GbLACS29	1632
GbLACS30	2076
GbLACS31	2250
GbLACS32	2076
GbLACS33	2196
GbLACS34	1989
GbLACS35	2124
GbLACS36	1632
GbLACS37	2289
GbLACS38	1992
GbLACS39	2106
GaLACS1	1935
GaLACS2	2094
GaLACS3	1659
GaLACS4	1989
GaLACS5	1689
GaLACS6	1986
GaLACS7	1668
GaLACS8	1707
GaLACS9	1632
GaLACS10	1632
GaLACS11	2076
GaLACS12	2250
GaLACS13	2076
GaLACS14	1611
GaLACS15	1989
GaLACS16	2148
GaLACS17	2280
GaLACS18	1596
GaLACS19	2106
GaLACS20	1992
GaLACS21	2430
GaLACS22	2040
GrLACS1	2196
GrLACS2	2004
GrLACS3	2145
GrLACS4	2094
GrLACS5	1659
GrLACS6	2064
GrLACS7	1725
GrLACS8	1989
GrLACS9	1668
GrLACS10	2163
GrLACS11	1992
GrLACS12	2142
GrLACS13	1623
GrLACS14	1632
GrLACS15	2076
GrLACS16	1707
GrLACS17	2076
GrLACS18	1632
GrLACS19	2289
GrLACS20	1707
