# Supplementary material for: Genome-wide expression analysis of LACS gene family implies GhLACS25 functional responding to salt stress in cotton
Source: BMC Plant Biol. 2024 May 13;24:392. doi: 10.1186/s12870-024-05045-0 (PMC11089787; doi:10.1186/s12870-024-05045-0)
Supplement: Supplementary file 1 — Additional file 1: Figure S1. 128 protein sequences from Arabidopsis thaliana and four cotton species. Figure S2. Localization and quantitative statistics of LACS on chromosome. Figure S3. Co-linearity of LACS within and between genomes of four cotton species. Table S1. Attached table of physical and chemical properties. Table S2. Primer sequence. Table S3. Statistics of promoter cis-element. Table S4. RNA-seq data. Table S5. Tandem repeats and fragment repeats in four cotton species. Table S6. Gene pairs of ten combinatorial. [file 12870_2024_5045_MOESM1_ESM.zip › Supplementary Table 2.xlsx]

## Sheet: G.h gene ID
Gene-ID	Rename
GH_A01G0240.1	GhLACS1
GH_A01G0241.1	GhLACS2
GH_A01G1967.1	GhLACS3
GH_A02G1129.1	GhLACS4
GH_A02G1654.1	GhLACS5
GH_A03G1459.1	GhLACS6
GH_A05G0051.1	GhLACS7
GH_A05G1439.1	GhLACS8
GH_A05G2348.1	GhLACS9
GH_A05G3320.1	GhLACS10
GH_A05G4299.1	GhLACS11
GH_A06G0487.1	GhLACS12
GH_A07G0592.1	GhLACS13
GH_A07G0965.1	GhLACS14
GH_A07G1407.1	GhLACS15
GH_A09G0738.1	GhLACS16
GH_A10G0499.1	GhLACS17
GH_A10G1397.1	GhLACS18
GH_A11G0241.1	GhLACS19
GH_A11G3368.1	GhLACS20
GH_D01G0229.1	GhLACS21
GH_D01G0230.1	GhLACS22
GH_D01G2065.1	GhLACS23
GH_D03G0525.1	GhLACS24
GH_D03G0938.1	GhLACS25
GH_D04G0074.1	GhLACS26
GH_D05G0056.1	GhLACS27
GH_D05G1456.1	GhLACS28
GH_D05G2369.1	GhLACS29
GH_D05G3452.1	GhLACS30
GH_D06G0458.1	GhLACS31
GH_D07G0958.1	GhLACS32
GH_D07G1394.1	GhLACS33
GH_D09G0678.1	GhLACS34
GH_D10G0525.1	GhLACS35
GH_D10G1490.1	GhLACS36
GH_D11G0243.1	GhLACS37
GH_D11G3384.1	GhLACS38
GH_D05G2575.1	GhECH2
GH_D07G1256.1	GhECH2 like

## Sheet: QPCR primer
QRT primer	Sequence	Size of product/(bp)
GhActin7-F	GACCTACACCAAGCCCAAGAAG	191
Q-GhLACS1-F	TTAACGCCATTCACGGTCAC	186
Q-GhLACS2-F	TTAACGCCATTCACGGTCAC	129
Q-GhLACS3-F	AGCACTGGTCAGACACATCA	187
Q-GhLACS4-F	CGATCGGTCCTGTTTATCGC	127
Q-GhLACS5-F	AGGGTTACCCAAAGGAGTCG	175
Q-GhLACS6-F	TTGACGTTGCCGGAATTTGT	117
Q-GhLACS7-F	GCTACCGGCCTCAACAATTT	126
Q-GhLACS8-F	TTCAAAGCATGCGAAAGGCT	92
Q-GhLACS9-F	TGGTGGCTTCCCAACAAATG	139
Q-GhLACS10-F	GGTCTCCCGAGGATCGAAAT	152
Q-GhLACS11-F	GTGAAGCATTCAGGGCTCAG	100
Q-GhLACS12-F	GAAGGCAGGACTGGAGAAGT	125
Q-GhLACS13-F	TTTGTCGCCAAACCGGAAAT	198
Q-GhLACS14-F	GCAGTACAGGTCTGCCAAAG	156
Q-GhLACS15-F	GAAGAATTCCTGCGGGTCAC	185
Q-GhLACS16-F	GCTGCTCTACGACCTACCTT	94
Q-GhLACS17-F	AACCTCGGGCAAAGTCTACA	153
Q-GhLACS18-F	CAATCGTCTTGCCGGAACAT	161
Q-GhLACS19-F	TTAGGTGCTGATGCTGTGGA	188
Q-GhLACS20-F	ACTACAGGGACACCAAAGGG	126
Q-GhLACS21-F	TTAACGCCATTCACGGTCAC	189
Q-GhLACS22-F	TAGTGTTGTGCTGCCAGAGA	198
Q-GhLACS23-F	CAAGCATTGGGAGGCAAAGT	139
Q-GhLACS24-F	AGGGTTACCCAAAGGAGTCG	175
Q-GhLACS25-F	CGATCGGTCCTGTTTATCGC	127
Q-GhLACS26-F	CAAGCGTGAGAAGGATTGGG	151
Q-GhLACS27-F	GCTGAGCTGGAAGCAATGTT	87
Q-GhLACS28-F	GCTCGAAGAATTGCCTCTGG	184
Q-GhLACS29-F	TGGTGGCTTCCCAACAAATG	139
Q-GhLACS30-F	GGTCTCCCGAGGATCGAAAT	152
Q-GhLACS31-F	TACTGTGTGGCTCTTGTCGT	164
Q-GhLACS32-F	TGGGATTGTGAGTGCTGCTA	181
Q-GhLACS33-F	GGGTCACTTGTTGTGCCTTT	129
Q-GhLACS34-F	TGTGGACGTCCCAGAAATGA	156
Q-GhLACS35-F	CTCTCTTTCCTTGGCGCTTC	18
Q-GhLACS36-F	GTGCCAAGGACACCATTGTT	113
Q-GhLACS37-F	TGGTGAGTGGCAACCAAATG	164
Q-GhLACS38-F	CGCATCTGAGGGTATCCAGT	103
Q-GhLACS1-R	GCTTAAACGGAGAGCAAGCA
Q-GhLACS2-R	TCTCTGGCAGCACAACACTA
Q-GhLACS3-R	ATACCTTTGCTCCCTTGCCT
Q-GhLACS4-R	CCAAGCATACGGTTGTCAGG
Q-GhLACS5-R	AGCCCTCAAGGAACACAAGA
Q-GhLACS6-R	CCTCGTGTCCCTAACCACAT
Q-GhLACS7-R	AGCGGTGGTACTGATAGCTC
Q-GhLACS8-R	CATCGTTGTCTTGGGCGAAT
Q-GhLACS9-R	CGTGACTTCTTGGCTGTCTG
Q-GhLACS10-R	TCCAAATGTCTGGGACTGCT
Q-GhLACS11-R	ATTTCGTCCGACACGAACAC
Q-GhLACS12-R	AAGCTTTCCTGATGGCCTCT
Q-GhLACS13-R	GGGAACGGACTTGAGAAACG
Q-GhLACS14-R	CTGACTCAGCTGCCAATTCC
Q-GhLACS15-R	CCGAGTGGATCATAGCCCAT
Q-GhLACS16-R	GGGTACCCGATTCCTTCACA
Q-GhLACS17-R	GAAGCGCCAAGGAAAGAGAG
Q-GhLACS18-R	TATGAGCAACACGGCTCTCT
Q-GhLACS19-R	ATTGCCAAACCCTGCTTCTC
Q-GhLACS20-R	GTGCGCCAAAGGAAGATAGG
Q-GhLACS21-R	GCTTAAACGGAGAGCAAGCA
Q-GhLACS22-R	CCAACTGTACCATCCGCTTG
Q-GhLACS23-R	AACATCCACCACAGCTCTCA
Q-GhLACS24-R	AGCCCTCAAGGAACACAAGA
Q-GhLACS25-R	CCAAGCATACGGTTGTCAGG
Q-GhLACS26-R	ATTTCGTCCGACACGAACAC
Q-GhLACS27-R	AACCTCTCCAGCAGCTTCAT
Q-GhLACS28-R	AGCCTTTCGCATGCTTTGAA
Q-GhLACS29-R	CGTGACTTCTTGGCTGTCTG
Q-GhLACS30-R	TCCAAATGTCTGGGACTGCT
Q-GhLACS31-R	TTCTCCAGTCGTGCCTTCTT
Q-GhLACS32-R	TGTAGTGGCTCCTTCCCAAG
Q-GhLACS33-R	AGTCGTTGTACACAGCTGGA
Q-GhLACS34-R	TCTCCGGTATGAAGCCATCC
Q-GhLACS35-R	GACATCGTTGTCTTGTGCGA
Q-GhLACS36-R	GTCCTGTCCTACGACCACAA
Q-GhLACS37-R	AGGACTCAAAGCTGTTCCCA
Q-GhLACS38-R	TGCTTCCCTTCCCACATCAT
GhActin7-R	TGAGCCCACACTTACCACAATAGT

## Sheet: LUC primer
Luc-primer	Sequence
GhLACS25-cLUC-F	TACGCGTCCCGGGGCGGTACCATGGCTGGAAATAATTTT
GhLACS25-cLUC-R	ACGAAAGCTCTGCAGGTCGACTCAAGCATTTGGTTTGTT
GhECH2-nLUC-F	CACGGGGGACGAGCTCGGTACCATGGCTGATAATTCTGCT
GhECH2-nLUC-R	ACGCGTACGAGATCTGGTCGACTAGTGAAGCTGCTAATCG
GhECH2 like-nLUC-F	CACGGGGGACGAGCTCGGTACCATGTTTGGTAGGAGTTCT
GhECH2 like-nLUC-F	ACGCGTACGAGATCTGGTCGACGCTTCTTCTACTATCATG

## Sheet: Y2H primer
Y2H-primer	Sequence
AD- GhLACS25_F	GCCATGGAGGCCAGTGAATTCATGGCTGGAAATAATTTTGT
AD- GhLACS25-R	TGCAGCTCGAGCTCGATGGATCCCTCAAGCATTTGGTTTGTT
BD-GhECH2-F	CATATGGCCATGGAGGCCGAATTCATGGCTGATAATTCTGCT
BD-GhECH2-R	GTTATGCGGCCGCTGCAGGTCGACGTTATAGTGAAGCTGCTAA
BD-GhECH2 like-F	CATATGGCCATGGAGGCCGAATTCATGTTTGGTAGGAGTTCTGT
BD-GhECH2 like-R	GTTATGCGGCCGCTGCAGGTCGACGTCAGCTTCTTCTACTATC

## Sheet: VIGS primer
ViGS-primer	Sequence
GhLACS25-V-F	TCTCTAGAAGGCCTCCATGGGGATCCTGTGGCATGTTGTCATGTTC
GhLACS25-V-R	GCCCGGGCCTCGAGACGCGTGAGCTCGGTTGCCACTCACCAATATC

## Sheet: PYES2 primer
Primer	Sequence
PYES2-GhLACS25-F	GATGACGATAAGGTACCTAAGGATCCATGGCTGGAAATAATTTTGT
PYES2-GhLACS25-R	CACTGTGCTGGATATCTGCAGAATTCTCAAGCATTTGGTTTGTT
