# Supplementary material for: Genome-wide expression analysis of LACS gene family implies GhLACS25 functional responding to salt stress in cotton
Source: BMC Plant Biol. 2024 May 13;24:392. doi: 10.1186/s12870-024-05045-0 (PMC11089787; doi:10.1186/s12870-024-05045-0)
Supplement: Supplementary file 1 — Additional file 1: Figure S1. 128 protein sequences from Arabidopsis thaliana and four cotton species. Figure S2. Localization and quantitative statistics of LACS on chromosome. Figure S3. Co-linearity of LACS within and between genomes of four cotton species. Table S1. Attached table of physical and chemical properties. Table S2. Primer sequence. Table S3. Statistics of promoter cis-element. Table S4. RNA-seq data. Table S5. Tandem repeats and fragment repeats in four cotton species. Table S6. Gene pairs of ten combinatorial. [file 12870_2024_5045_MOESM1_ESM.zip › Supplementary Table 3.xlsx]

## Sheet: Cis element
Gene ID	Start	End	Cis-element
GH_A01G0240.1	654	694	light responsive element
GH_A01G0240.1	1856	1896	light responsive element
GH_A01G0240.1	45	85	light responsive element
GH_A01G0240.1	46	86	light responsive element
GH_A01G0240.1	539	579	light responsive element
GH_A01G0240.1	823	863	defense and stress responsiveness
GH_A01G0240.1	374	414	light responsive element
GH_A01G0240.1	88	128	MYB-responsive
GH_A01G0240.1	1768	1808	MYB-responsive
GH_A01G0240.1	1853	1893	MYB-responsive
GH_A01G0240.1	88	128	MYB involved in drought-inducibility
GH_A01G0240.1	1768	1808	MYB involved in drought-inducibility
GH_A01G0240.1	495	535	light responsive element
GH_A01G0240.1	827	867	light responsive element
GH_A01G0240.1	653	693	MYB-responsive
GH_A01G0240.1	1800	1840	light responsive element
GH_A01G0240.1	538	578	MeJA-responsiveness
GH_A01G0240.1	800	840	light responsive element
GH_A01G0240.1	812	852	light responsive element
GH_A01G0240.1	1306	1346	light responsive element
GH_A01G0240.1	1464	1504	light responsive element
GH_A01G0240.1	1500	1540	light responsive element
GH_A01G0240.1	1552	1592	light responsive element
GH_A01G0240.1	1774	1814	light responsive element
GH_A01G0240.1	1811	1851	light responsive element
GH_A01G0240.1	1815	1855	light responsive element
GH_A01G0240.1	1819	1859	light responsive element
GH_A01G0240.1	1826	1866	light responsive element
GH_A01G0240.1	1963	2003	light responsive element
GH_A01G0240.1	1932	1972	salicylic acid responsiveness
GH_A01G0240.1	191	231	MYB-responsive
GH_A01G0240.1	653	693	MYB-responsive
GH_A01G0240.1	538	578	MeJA-responsiveness
GH_A01G0240.1	46	86	abscisic acid responsiveness
GH_A01G0240.1	540	580	abscisic acid responsiveness
GH_A01G0240.1	1963	2003	abscisic acid responsiveness
GH_A01G0240.1	109	149	light responsive element
GH_A01G0240.1	254	294	light responsive element
GH_A01G0241.1	218	258	light responsive element
GH_A01G0241.1	1287	1327	salicylic acid responsiveness
GH_A01G0241.1	172	212	MYB-responsive
GH_A01G0241.1	293	333	MYB-responsive
GH_A01G0241.1	1499	1539	abscisic acid responsiveness
GH_A01G0241.1	1966	2006	abscisic acid responsiveness
GH_A01G0241.1	167	207	gibberellin-responsiveness
GH_A01G0241.1	481	521	low-temperature responsiveness
GH_A01G0241.1	975	1015	light responsive element
GH_A01G0241.1	1355	1395	light responsive element
GH_A01G0241.1	1356	1396	light responsive element
GH_A01G0241.1	1499	1539	light responsive element
GH_A01G0241.1	246	286	MYB-responsive
GH_A01G0241.1	141	181	light responsive element
GH_A01G0241.1	949	989	light responsive element
GH_A01G0241.1	1057	1097	light responsive element
GH_A01G0241.1	1791	1831	light responsive element
GH_A01G0241.1	1821	1861	light responsive element
GH_A01G0241.1	1966	2006	light responsive element
GH_A01G1967.1	442	482	light responsive element
GH_A01G1967.1	1441	1481	abscisic acid responsiveness
GH_A01G1967.1	569	609	MYB-responsive
GH_A01G1967.1	1840	1880	MYB-responsive
GH_A01G1967.1	1916	1956	MYB-responsive
GH_A01G1967.1	1178	1218	MeJA-responsiveness
GH_A01G1967.1	243	283	light responsive element
GH_A01G1967.1	1916	1956	MYB-responsive
GH_A01G1967.1	1036	1076	gibberellin-responsiveness
GH_A01G1967.1	1840	1880	MYB-responsive
GH_A01G1967.1	91	131	light responsive element
GH_A01G1967.1	1366	1406	light responsive element
GH_A01G1967.1	1331	1371	low-temperature responsiveness
GH_A01G1967.1	374	414	anaerobic induction element
GH_A01G1967.1	1747	1787	anaerobic induction element
GH_A01G1967.1	809	849	MYB-responsive
GH_A01G1967.1	1410	1450	MYB-responsive
GH_A01G1967.1	10	50	light responsive element
GH_A01G1967.1	620	660	light responsive element
GH_A01G1967.1	621	661	light responsive element
GH_A01G1967.1	1702	1742	light responsive element
GH_A01G1967.1	1841	1881	light responsive element
GH_A01G1967.1	1594	1634	defense and stress responsiveness
GH_A01G1967.1	1438	1478	light responsive element
GH_A01G1967.1	1520	1560	light responsive element
GH_A01G1967.1	246	286	light responsive element
GH_A01G1967.1	1440	1480	light responsive element
GH_A01G1967.1	1679	1719	light responsive element
GH_A01G1967.1	74	114	light responsive element
GH_A01G1967.1	279	319	light responsive element
GH_A01G1967.1	506	546	light responsive element
GH_A01G1967.1	659	699	light responsive element
GH_A01G1967.1	924	964	light responsive element
GH_A01G1967.1	1565	1605	light responsive element
GH_A01G1967.1	1178	1218	MeJA-responsiveness
GH_A02G1129.1	219	259	MYB-responsive
GH_A02G1129.1	505	545	light responsive element
GH_A02G1129.1	1739	1779	light responsive element
GH_A02G1129.1	1788	1828	light responsive element
GH_A02G1129.1	18	58	MYB-responsive
GH_A02G1129.1	127	167	MYB involved in drought-inducibility
GH_A02G1129.1	614	654	MYB involved in drought-inducibility
GH_A02G1129.1	875	915	anaerobic induction element
GH_A02G1129.1	1141	1181	anaerobic induction element
GH_A02G1129.1	1813	1853	light responsive element
GH_A02G1129.1	1916	1956	light responsive element
GH_A02G1129.1	127	167	MYB-responsive
GH_A02G1129.1	614	654	MYB-responsive
GH_A02G1129.1	1647	1687	MYB-responsive
GH_A02G1129.1	943	983	light responsive element
GH_A02G1129.1	18	58	MYB-responsive
GH_A02G1129.1	1494	1534	MYB-responsive
GH_A02G1129.1	300	340	light responsive element
GH_A02G1129.1	1494	1534	MYB-responsive
GH_A02G1129.1	219	259	MYB-responsive
GH_A02G1129.1	926	966	light responsive element
GH_A02G1654.1	225	265	light responsive element
GH_A02G1654.1	1720	1760	light responsive element
GH_A02G1654.1	1806	1846	light responsive element
GH_A02G1654.1	1499	1539	MeJA-responsiveness
GH_A02G1654.1	1373	1413	light responsive element
GH_A02G1654.1	1540	1580	light responsive element
GH_A02G1654.1	249	289	light responsive element
GH_A02G1654.1	1763	1803	light responsive element
GH_A02G1654.1	185	225	MYB-responsive
GH_A02G1654.1	1675	1715	MYB-responsive
GH_A02G1654.1	832	872	anaerobic induction element
GH_A02G1654.1	1707	1747	light responsive element
GH_A02G1654.1	183	223	light responsive element
GH_A02G1654.1	184	224	light responsive element
GH_A02G1654.1	466	506	light responsive element
GH_A02G1654.1	1499	1539	MeJA-responsiveness
GH_A02G1654.1	185	225	MYB-responsive
GH_A02G1654.1	1675	1715	MYB-responsive
GH_A02G1654.1	1807	1847	abscisic acid responsiveness
GH_A02G1654.1	1672	1712	light responsive element
GH_A02G1654.1	1235	1275	salicylic acid responsiveness
GH_A03G1459.1	471	511	light responsive element
GH_A03G1459.1	1613	1653	light responsive element
GH_A03G1459.1	406	446	MeJA-responsiveness
GH_A03G1459.1	1354	1394	MYB-responsive
GH_A03G1459.1	1529	1569	MYB-responsive
GH_A03G1459.1	1530	1570	light responsive element
GH_A03G1459.1	1858	1898	light responsive element
GH_A03G1459.1	1823	1863	MYB-responsive
GH_A03G1459.1	229	269	light responsive element
GH_A03G1459.1	406	446	MeJA-responsiveness
GH_A03G1459.1	258	298	MYB-responsive
GH_A03G1459.1	1354	1394	MYB-responsive
GH_A03G1459.1	1529	1569	MYB-responsive
GH_A03G1459.1	1181	1221	gibberellin-responsiveness
GH_A03G1459.1	763	803	light responsive element
GH_A05G0051.1	1463	1503	light responsive element
GH_A05G0051.1	850	890	MYB-responsive
GH_A05G0051.1	1953	1993	MYB-responsive
GH_A05G0051.1	229	269	anaerobic induction element
GH_A05G0051.1	1875	1915	anaerobic induction element
GH_A05G0051.1	1905	1945	anaerobic induction element
GH_A05G0051.1	1343	1383	light responsive element
GH_A05G0051.1	1365	1405	light responsive element
GH_A05G0051.1	1485	1525	light responsive element
GH_A05G0051.1	1778	1818	light responsive element
GH_A05G0051.1	1662	1702	light responsive element
GH_A05G0051.1	128	168	light responsive element
GH_A05G0051.1	954	994	light responsive element
GH_A05G0051.1	1510	1550	MYB-responsive
GH_A05G0051.1	1510	1550	MYB-responsive
GH_A05G0051.1	1824	1864	light responsive element
GH_A05G0051.1	779	819	MYB-responsive
GH_A05G0051.1	842	882	MYB-responsive
GH_A05G0051.1	1863	1903	MYB-responsive
GH_A05G0051.1	1879	1919	MYB-responsive
GH_A05G0051.1	1662	1702	abscisic acid responsiveness
GH_A05G0051.1	724	764	light responsive element
GH_A05G1439.1	1431	1471	light responsive element
GH_A05G1439.1	1703	1743	light responsive element
GH_A05G1439.1	1225	1265	defense and stress responsiveness
GH_A05G1439.1	133	173	light responsive element
GH_A05G1439.1	683	723	light responsive element
GH_A05G1439.1	1167	1207	light responsive element
GH_A05G1439.1	1196	1236	light responsive element
GH_A05G1439.1	1790	1830	light responsive element
GH_A05G1439.1	21	61	light responsive element
GH_A05G1439.1	1176	1216	light responsive element
GH_A05G1439.1	440	480	MYB-responsive
GH_A05G1439.1	1853	1893	MYB-responsive
GH_A05G1439.1	582	622	anaerobic induction element
GH_A05G1439.1	1299	1339	anaerobic induction element
GH_A05G1439.1	1662	1702	anaerobic induction element
GH_A05G1439.1	1853	1893	MYB involved in drought-inducibility
GH_A05G1439.1	184	224	light responsive element
GH_A05G1439.1	1331	1371	light responsive element
GH_A05G1439.1	1699	1739	MYB-responsive
GH_A05G1439.1	1791	1831	MYB-responsive
GH_A05G1439.1	1705	1745	MeJA-responsiveness
GH_A05G1439.1	272	312	light responsive element
GH_A05G1439.1	296	336	light responsive element
GH_A05G1439.1	859	899	light responsive element
GH_A05G1439.1	991	1031	light responsive element
GH_A05G1439.1	1207	1247	light responsive element
GH_A05G1439.1	1647	1687	light responsive element
GH_A05G1439.1	223	263	auxin-responsive element
GH_A05G1439.1	1508	1548	auxin-responsive element
GH_A05G1439.1	1502	1542	salicylic acid responsiveness
GH_A05G1439.1	1606	1646	light responsive element
GH_A05G1439.1	528	568	light responsive element
GH_A05G1439.1	1214	1254	light responsive element
GH_A05G1439.1	767	807	MYB-responsive
GH_A05G1439.1	1699	1739	MYB-responsive
GH_A05G1439.1	1791	1831	MYB-responsive
GH_A05G1439.1	1705	1745	MeJA-responsiveness
GH_A05G1439.1	1703	1743	abscisic acid responsiveness
GH_A05G2348.1	469	509	MYB-responsive
GH_A05G2348.1	1550	1590	MYB-responsive
GH_A05G2348.1	1748	1788	MYB-responsive
GH_A05G2348.1	1890	1930	MYB-responsive
GH_A05G2348.1	1402	1442	gibberellin-responsiveness
GH_A05G2348.1	1859	1899	auxin-responsive element
GH_A05G2348.1	470	510	light responsive element
GH_A05G2348.1	951	991	light responsive element
GH_A05G2348.1	1551	1591	light responsive element
GH_A05G2348.1	1891	1931	light responsive element
GH_A05G2348.1	1145	1185	light responsive element
GH_A05G2348.1	1106	1146	defense and stress responsiveness
GH_A05G2348.1	877	917	MYB-responsive
GH_A05G2348.1	1696	1736	MYB-responsive
GH_A05G2348.1	877	917	MYB involved in drought-inducibility
GH_A05G2348.1	1696	1736	MYB involved in drought-inducibility
GH_A05G2348.1	1110	1150	light responsive element
GH_A05G2348.1	1631	1671	light responsive element
GH_A05G2348.1	1376	1416	anaerobic induction element
GH_A05G2348.1	1815	1855	anaerobic induction element
GH_A05G2348.1	1789	1829	light responsive element
GH_A05G2348.1	257	297	MeJA-responsiveness
GH_A05G2348.1	74	114	light responsive element
GH_A05G2348.1	348	388	light responsive element
GH_A05G2348.1	1516	1556	light responsive element
GH_A05G2348.1	845	885	salicylic acid responsiveness
GH_A05G2348.1	883	923	salicylic acid responsiveness
GH_A05G2348.1	257	297	MeJA-responsiveness
GH_A05G2348.1	469	509	MYB-responsive
GH_A05G2348.1	1550	1590	MYB-responsive
GH_A05G2348.1	1748	1788	MYB-responsive
GH_A05G2348.1	1890	1930	MYB-responsive
GH_A05G2348.1	1903	1943	MYB-responsive
GH_A05G2348.1	1145	1185	abscisic acid responsiveness
GH_A05G2348.1	1091	1131	gibberellin-responsiveness
GH_A05G3320.1	720	760	light responsive element
GH_A05G3320.1	1866	1906	abscisic acid responsiveness
GH_A05G3320.1	759	799	MYB-responsive
GH_A05G3320.1	403	443	MeJA-responsiveness
GH_A05G3320.1	988	1028	light responsive element
GH_A05G3320.1	1847	1887	light responsive element
GH_A05G3320.1	509	549	MYB-responsive
GH_A05G3320.1	114	154	light responsive element
GH_A05G3320.1	1245	1285	light responsive element
GH_A05G3320.1	1334	1374	light responsive element
GH_A05G3320.1	1617	1657	salicylic acid responsiveness
GH_A05G3320.1	509	549	MYB-responsive
GH_A05G3320.1	655	695	light responsive element
GH_A05G3320.1	1866	1906	light responsive element
GH_A05G3320.1	552	592	light responsive element
GH_A05G3320.1	403	443	MeJA-responsiveness
GH_A05G3320.1	759	799	MYB-responsive
GH_A05G3320.1	528	568	light responsive element
GH_A05G3320.1	600	640	anaerobic induction element
GH_A05G3320.1	557	597	MYB-responsive
GH_A05G3320.1	1761	1801	MYB-responsive
GH_A05G3320.1	760	800	light responsive element
GH_A05G3320.1	1202	1242	light responsive element
GH_A05G3320.1	1806	1846	light responsive element
GH_A05G4299.1	639	679	MeJA-responsiveness
GH_A05G4299.1	752	792	MYB-responsive
GH_A05G4299.1	1014	1054	MYB-responsive
GH_A05G4299.1	237	277	abscisic acid responsiveness
GH_A05G4299.1	425	465	abscisic acid responsiveness
GH_A05G4299.1	426	466	abscisic acid responsiveness
GH_A05G4299.1	1590	1630	abscisic acid responsiveness
GH_A05G4299.1	935	975	light responsive element
GH_A05G4299.1	636	676	auxin-responsive element
GH_A05G4299.1	331	371	salicylic acid responsiveness
GH_A05G4299.1	968	1008	light responsive element
GH_A05G4299.1	425	465	light responsive element
GH_A05G4299.1	639	679	MeJA-responsiveness
GH_A05G4299.1	725	765	light responsive element
GH_A05G4299.1	876	916	light responsive element
GH_A05G4299.1	999	1039	light responsive element
GH_A05G4299.1	1040	1080	light responsive element
GH_A05G4299.1	1119	1159	light responsive element
GH_A05G4299.1	1747	1787	light responsive element
GH_A05G4299.1	497	537	MYB-responsive
GH_A05G4299.1	693	733	MYB-responsive
GH_A05G4299.1	834	874	MYB-responsive
GH_A05G4299.1	1099	1139	MYB-responsive
GH_A05G4299.1	1547	1587	MYB-responsive
GH_A05G4299.1	1911	1951	anaerobic induction element
GH_A05G4299.1	497	537	MYB involved in drought-inducibility
GH_A05G4299.1	1547	1587	MYB involved in drought-inducibility
GH_A05G4299.1	1447	1487	light responsive element
GH_A05G4299.1	1491	1531	light responsive element
GH_A05G4299.1	965	1005	light responsive element
GH_A05G4299.1	966	1006	light responsive element
GH_A05G4299.1	1015	1055	light responsive element
GH_A05G4299.1	1070	1110	light responsive element
GH_A05G4299.1	1071	1111	light responsive element
GH_A05G4299.1	1855	1895	light responsive element
GH_A05G4299.1	1856	1896	light responsive element
GH_A05G4299.1	235	275	light responsive element
GH_A05G4299.1	236	276	light responsive element
GH_A05G4299.1	425	465	light responsive element
GH_A05G4299.1	1590	1630	light responsive element
GH_A05G4299.1	1645	1685	defense and stress responsiveness
GH_A05G4299.1	941	981	light responsive element
GH_A05G4299.1	1601	1641	auxin-responsive element
GH_A05G4299.1	1014	1054	MYB-responsive
GH_A06G0487.1	1207	1247	gibberellin-responsiveness
GH_A06G0487.1	1395	1435	gibberellin-responsiveness
GH_A06G0487.1	407	447	low-temperature responsiveness
GH_A06G0487.1	767	807	MYB-responsive
GH_A06G0487.1	1212	1252	MYB-responsive
GH_A06G0487.1	1895	1935	MYB-responsive
GH_A06G0487.1	352	392	light responsive element
GH_A06G0487.1	1527	1567	anaerobic induction element
GH_A06G0487.1	1839	1879	anaerobic induction element
GH_A06G0487.1	729	769	light responsive element
GH_A06G0487.1	670	710	light responsive element
GH_A06G0487.1	873	913	light responsive element
GH_A06G0487.1	874	914	light responsive element
GH_A06G0487.1	1379	1419	light responsive element
GH_A06G0487.1	1747	1787	light responsive element
GH_A06G0487.1	782	822	light responsive element
GH_A06G0487.1	1699	1739	light responsive element
GH_A06G0487.1	900	940	light responsive element
GH_A06G0487.1	735	775	light responsive element
GH_A06G0487.1	737	777	light responsive element
GH_A06G0487.1	590	630	salicylic acid responsiveness
GH_A06G0487.1	664	704	MYB-responsive
GH_A06G0487.1	767	807	MYB-responsive
GH_A06G0487.1	1212	1252	MYB-responsive
GH_A06G0487.1	1367	1407	MYB-responsive
GH_A06G0487.1	1627	1667	MYB-responsive
GH_A06G0487.1	1895	1935	MYB-responsive
GH_A07G0592.1	867	907	light responsive element
GH_A07G0592.1	832	872	light responsive element
GH_A07G0592.1	1409	1449	MeJA-responsiveness
GH_A07G0592.1	560	600	light responsive element
GH_A07G0592.1	1246	1286	light responsive element
GH_A07G0592.1	1279	1319	light responsive element
GH_A07G0592.1	1298	1338	light responsive element
GH_A07G0592.1	1579	1619	light responsive element
GH_A07G0592.1	878	918	auxin-responsive element
GH_A07G0592.1	154	194	MYB-responsive
GH_A07G0592.1	1252	1292	MYB-responsive
GH_A07G0592.1	964	1004	MYB-responsive
GH_A07G0592.1	923	963	light responsive element
GH_A07G0592.1	837	877	anaerobic induction element
GH_A07G0592.1	964	1004	MYB involved in drought-inducibility
GH_A07G0592.1	153	193	light responsive element
GH_A07G0592.1	1602	1642	light responsive element
GH_A07G0592.1	821	861	light responsive element
GH_A07G0592.1	869	909	light responsive element
GH_A07G0592.1	1409	1449	MeJA-responsiveness
GH_A07G0592.1	154	194	MYB-responsive
GH_A07G0592.1	204	244	MYB-responsive
GH_A07G0592.1	1027	1067	MYB-responsive
GH_A07G0592.1	1252	1292	MYB-responsive
GH_A07G0592.1	822	862	abscisic acid responsiveness
GH_A07G0592.1	832	872	abscisic acid responsiveness
GH_A07G0592.1	870	910	abscisic acid responsiveness
GH_A07G0592.1	113	153	light responsive element
GH_A07G0592.1	1370	1410	light responsive element
GH_A07G0592.1	1394	1434	light responsive element
GH_A07G0592.1	132	172	light responsive element
GH_A07G0592.1	669	709	salicylic acid responsiveness
GH_A07G0592.1	802	842	salicylic acid responsiveness
GH_A07G0965.1	43	83	low-temperature responsiveness
GH_A07G0965.1	1897	1937	light responsive element
GH_A07G0965.1	330	370	light responsive element
GH_A07G0965.1	1760	1800	MYB involved in drought-inducibility
GH_A07G0965.1	1194	1234	anaerobic induction element
GH_A07G0965.1	889	929	MYB-responsive
GH_A07G0965.1	1760	1800	MYB-responsive
GH_A07G0965.1	57	97	light responsive element
GH_A07G0965.1	492	532	light responsive element
GH_A07G0965.1	362	402	MeJA-responsiveness
GH_A07G0965.1	937	977	MeJA-responsiveness
GH_A07G0965.1	1016	1056	MeJA-responsiveness
GH_A07G0965.1	1469	1509	light responsive element
GH_A07G0965.1	1452	1492	salicylic acid responsiveness
GH_A07G0965.1	654	694	light responsive element
GH_A07G0965.1	1542	1582	light responsive element
GH_A07G0965.1	1470	1510	abscisic acid responsiveness
GH_A07G0965.1	1600	1640	MYB-responsive
GH_A07G0965.1	362	402	MeJA-responsiveness
GH_A07G0965.1	937	977	MeJA-responsiveness
GH_A07G0965.1	1016	1056	MeJA-responsiveness
GH_A07G0965.1	648	688	light responsive element
GH_A07G0965.1	654	694	light responsive element
GH_A07G1407.1	394	434	light responsive element
GH_A07G1407.1	668	708	MeJA-responsiveness
GH_A07G1407.1	930	970	MeJA-responsiveness
GH_A07G1407.1	215	255	MYB-responsive
GH_A07G1407.1	242	282	MYB-responsive
GH_A07G1407.1	762	802	MYB-responsive
GH_A07G1407.1	783	823	MYB-responsive
GH_A07G1407.1	1641	1681	MYB-responsive
GH_A07G1407.1	783	823	MYB-responsive
GH_A07G1407.1	1641	1681	MYB-responsive
GH_A07G1407.1	853	893	light responsive element
GH_A07G1407.1	668	708	auxin-responsive element
GH_A07G1407.1	668	708	MeJA-responsiveness
GH_A07G1407.1	930	970	MeJA-responsiveness
GH_A07G1407.1	-9	31	light responsive element
GH_A07G1407.1	365	405	light responsive element
GH_A07G1407.1	387	427	light responsive element
GH_A07G1407.1	624	664	light responsive element
GH_A07G1407.1	1194	1234	light responsive element
GH_A07G1407.1	499	539	low-temperature responsiveness
GH_A07G1407.1	290	330	light responsive element
GH_A07G1407.1	311	351	light responsive element
GH_A07G1407.1	762	802	MYB-responsive
GH_A07G1407.1	1205	1245	MYB-responsive
GH_A07G1407.1	1737	1777	MYB-responsive
GH_A07G1407.1	477	517	light responsive element
GH_A07G1407.1	1737	1777	MYB involved in drought-inducibility
GH_A07G1407.1	687	727	light responsive element
GH_A07G1407.1	1475	1515	anaerobic induction element
GH_A07G1407.1	739	779	light responsive element
GH_A07G1407.1	882	922	light responsive element
GH_A07G1407.1	1342	1382	defense and stress responsiveness
GH_A07G1407.1	761	801	light responsive element
GH_A09G0738.1	1938	1978	gibberellin-responsiveness
GH_A09G0738.1	1820	1860	MYB-responsive
GH_A09G0738.1	143	183	MYB-responsive
GH_A09G0738.1	500	540	MYB-responsive
GH_A09G0738.1	1212	1252	MYB-responsive
GH_A09G0738.1	827	867	light responsive element
GH_A09G0738.1	500	540	MYB involved in drought-inducibility
GH_A09G0738.1	1882	1922	light responsive element
GH_A09G0738.1	823	863	defense and stress responsiveness
GH_A09G0738.1	1694	1734	gibberellin-responsiveness
GH_A09G0738.1	1682	1722	light responsive element
GH_A09G0738.1	527	567	MeJA-responsiveness
GH_A09G0738.1	772	812	light responsive element
GH_A09G0738.1	1188	1228	light responsive element
GH_A09G0738.1	1469	1509	light responsive element
GH_A09G0738.1	161	201	light responsive element
GH_A09G0738.1	527	567	MeJA-responsiveness
GH_A09G0738.1	384	424	MYB-responsive
GH_A09G0738.1	1621	1661	MYB-responsive
GH_A09G0738.1	1695	1735	MYB-responsive
GH_A09G0738.1	1820	1860	MYB-responsive
GH_A09G0738.1	1695	1735	MYB-responsive
GH_A10G0499.1	180	220	light responsive element
GH_A10G0499.1	241	281	light responsive element
GH_A10G0499.1	299	339	light responsive element
GH_A10G0499.1	1146	1186	light responsive element
GH_A10G0499.1	1329	1369	light responsive element
GH_A10G0499.1	1409	1449	light responsive element
GH_A10G0499.1	1491	1531	light responsive element
GH_A10G0499.1	1670	1710	light responsive element
GH_A10G0499.1	841	881	MeJA-responsiveness
GH_A10G0499.1	931	971	MeJA-responsiveness
GH_A10G0499.1	-8	32	gibberellin-responsiveness
GH_A10G0499.1	988	1028	auxin-responsive element
GH_A10G0499.1	445	485	light responsive element
GH_A10G0499.1	979	1019	anaerobic induction element
GH_A10G0499.1	380	420	MYB-responsive
GH_A10G0499.1	710	750	light responsive element
GH_A10G0499.1	1573	1613	light responsive element
GH_A10G0499.1	509	549	light responsive element
GH_A10G0499.1	1467	1507	light responsive element
GH_A10G0499.1	510	550	MYB-responsive
GH_A10G0499.1	1080	1120	MYB-responsive
GH_A10G0499.1	1665	1705	MYB-responsive
GH_A10G0499.1	1798	1838	MYB-responsive
GH_A10G0499.1	761	801	low-temperature responsiveness
GH_A10G0499.1	1003	1043	low-temperature responsiveness
GH_A10G0499.1	-8	32	MYB-responsive
GH_A10G0499.1	180	220	abscisic acid responsiveness
GH_A10G0499.1	841	881	MeJA-responsiveness
GH_A10G0499.1	931	971	MeJA-responsiveness
GH_A10G0499.1	-8	32	MYB-responsive
GH_A10G0499.1	510	550	MYB-responsive
GH_A10G0499.1	1080	1120	MYB-responsive
GH_A10G0499.1	1665	1705	MYB-responsive
GH_A10G0499.1	1798	1838	MYB-responsive
GH_A10G0499.1	1811	1851	light responsive element
GH_A10G0499.1	969	1009	salicylic acid responsiveness
GH_A10G0499.1	1622	1662	light responsive element
GH_A10G1397.1	1096	1136	gibberellin-responsiveness
GH_A10G1397.1	297	337	auxin-responsive element
GH_A10G1397.1	918	958	light responsive element
GH_A10G1397.1	1489	1529	light responsive element
GH_A10G1397.1	1123	1163	light responsive element
GH_A10G1397.1	898	938	MeJA-responsiveness
GH_A10G1397.1	1294	1334	MYB-responsive
GH_A10G1397.1	1801	1841	light responsive element
GH_A10G1397.1	1180	1220	light responsive element
GH_A10G1397.1	324	364	anaerobic induction element
GH_A10G1397.1	623	663	anaerobic induction element
GH_A10G1397.1	1547	1587	anaerobic induction element
GH_A10G1397.1	-19	21	MYB involved in drought-inducibility
GH_A10G1397.1	281	321	MYB involved in drought-inducibility
GH_A10G1397.1	431	471	MYB involved in drought-inducibility
GH_A10G1397.1	506	546	MYB involved in drought-inducibility
GH_A10G1397.1	-19	21	MYB-responsive
GH_A10G1397.1	281	321	MYB-responsive
GH_A10G1397.1	431	471	MYB-responsive
GH_A10G1397.1	506	546	MYB-responsive
GH_A10G1397.1	1018	1058	light responsive element
GH_A10G1397.1	1019	1059	light responsive element
GH_A10G1397.1	1293	1333	light responsive element
GH_A10G1397.1	1478	1518	light responsive element
GH_A10G1397.1	251	291	defense and stress responsiveness
GH_A10G1397.1	326	366	defense and stress responsiveness
GH_A10G1397.1	476	516	defense and stress responsiveness
GH_A10G1397.1	625	665	defense and stress responsiveness
GH_A10G1397.1	315	355	light responsive element
GH_A10G1397.1	465	505	light responsive element
GH_A10G1397.1	917	957	light responsive element
GH_A10G1397.1	918	958	light responsive element
GH_A10G1397.1	144	184	abscisic acid responsiveness
GH_A10G1397.1	519	559	abscisic acid responsiveness
GH_A10G1397.1	918	958	abscisic acid responsiveness
GH_A10G1397.1	919	959	abscisic acid responsiveness
GH_A10G1397.1	898	938	MeJA-responsiveness
GH_A10G1397.1	1097	1137	MYB-responsive
GH_A10G1397.1	1294	1334	MYB-responsive
GH_A10G1397.1	1097	1137	MYB-responsive
GH_A10G1397.1	1531	1571	salicylic acid responsiveness
GH_A11G0241.1	-8	32	light responsive element
GH_A11G0241.1	1770	1810	light responsive element
GH_A11G0241.1	368	408	MeJA-responsiveness
GH_A11G0241.1	780	820	MeJA-responsiveness
GH_A11G0241.1	1835	1875	MeJA-responsiveness
GH_A11G0241.1	653	693	light responsive element
GH_A11G0241.1	663	703	anaerobic induction element
GH_A11G0241.1	1516	1556	anaerobic induction element
GH_A11G0241.1	1951	1991	anaerobic induction element
GH_A11G0241.1	250	290	MYB-responsive
GH_A11G0241.1	1587	1627	light responsive element
GH_A11G0241.1	825	865	defense and stress responsiveness
GH_A11G0241.1	1898	1938	light responsive element
GH_A11G0241.1	1946	1986	light responsive element
GH_A11G0241.1	1947	1987	light responsive element
GH_A11G0241.1	1588	1628	MYB-responsive
GH_A11G0241.1	1964	2004	MYB-responsive
GH_A11G0241.1	436	476	low-temperature responsiveness
GH_A11G0241.1	1899	1939	abscisic acid responsiveness
GH_A11G0241.1	1948	1988	abscisic acid responsiveness
GH_A11G0241.1	368	408	MeJA-responsiveness
GH_A11G0241.1	780	820	MeJA-responsiveness
GH_A11G0241.1	1835	1875	MeJA-responsiveness
GH_A11G0241.1	1588	1628	MYB-responsive
GH_A11G0241.1	1661	1701	MYB-responsive
GH_A11G0241.1	1964	2004	MYB-responsive
GH_A11G0241.1	748	788	light responsive element
GH_A11G0241.1	306	346	salicylic acid responsiveness
GH_A11G0241.1	537	577	light responsive element
GH_A11G3368.1	1204	1244	abscisic acid responsiveness
GH_A11G3368.1	1205	1245	abscisic acid responsiveness
GH_A11G3368.1	1629	1669	abscisic acid responsiveness
GH_A11G3368.1	1652	1692	abscisic acid responsiveness
GH_A11G3368.1	1772	1812	abscisic acid responsiveness
GH_A11G3368.1	162	202	MYB-responsive
GH_A11G3368.1	340	380	MYB-responsive
GH_A11G3368.1	427	467	MYB-responsive
GH_A11G3368.1	814	854	MYB-responsive
GH_A11G3368.1	881	921	MYB-responsive
GH_A11G3368.1	918	958	MYB-responsive
GH_A11G3368.1	234	274	MeJA-responsiveness
GH_A11G3368.1	1774	1814	MeJA-responsiveness
GH_A11G3368.1	389	429	gibberellin-responsiveness
GH_A11G3368.1	1204	1244	light responsive element
GH_A11G3368.1	1628	1668	light responsive element
GH_A11G3368.1	1652	1692	light responsive element
GH_A11G3368.1	1284	1324	light responsive element
GH_A11G3368.1	1379	1419	light responsive element
GH_A11G3368.1	1535	1575	light responsive element
GH_A11G3368.1	1555	1595	light responsive element
GH_A11G3368.1	234	274	MeJA-responsiveness
GH_A11G3368.1	1774	1814	MeJA-responsiveness
GH_A11G3368.1	1111	1151	auxin-responsive element
GH_A11G3368.1	162	202	MYB-responsive
GH_A11G3368.1	340	380	MYB-responsive
GH_A11G3368.1	427	467	MYB-responsive
GH_A11G3368.1	814	854	MYB-responsive
GH_A11G3368.1	1852	1892	light responsive element
GH_A11G3368.1	446	486	anaerobic induction element
GH_A11G3368.1	287	327	MYB-responsive
GH_A11G3368.1	161	201	light responsive element
GH_A11G3368.1	215	255	light responsive element
GH_A11G3368.1	339	379	light responsive element
GH_A11G3368.1	1559	1599	light responsive element
GH_A11G3368.1	1560	1600	light responsive element
GH_A11G3368.1	1204	1244	light responsive element
GH_A11G3368.1	1772	1812	light responsive element
GH_D01G0229.1	252	292	light responsive element
GH_D01G0229.1	44	84	abscisic acid responsiveness
GH_D01G0229.1	1963	2003	abscisic acid responsiveness
GH_D01G0229.1	189	229	MYB-responsive
GH_D01G0229.1	651	691	MYB-responsive
GH_D01G0229.1	1696	1736	MYB-responsive
GH_D01G0229.1	107	147	light responsive element
GH_D01G0229.1	972	1012	light responsive element
GH_D01G0229.1	1932	1972	salicylic acid responsiveness
GH_D01G0229.1	1963	2003	light responsive element
GH_D01G0229.1	748	788	light responsive element
GH_D01G0229.1	808	848	light responsive element
GH_D01G0229.1	812	852	light responsive element
GH_D01G0229.1	816	856	light responsive element
GH_D01G0229.1	820	860	light responsive element
GH_D01G0229.1	1314	1354	light responsive element
GH_D01G0229.1	1472	1512	light responsive element
GH_D01G0229.1	1508	1548	light responsive element
GH_D01G0229.1	1540	1580	light responsive element
GH_D01G0229.1	1773	1813	light responsive element
GH_D01G0229.1	1818	1858	light responsive element
GH_D01G0229.1	1870	1910	light responsive element
GH_D01G0229.1	651	691	MYB-responsive
GH_D01G0229.1	1696	1736	MYB-responsive
GH_D01G0229.1	86	126	MYB involved in drought-inducibility
GH_D01G0229.1	493	533	light responsive element
GH_D01G0229.1	835	875	light responsive element
GH_D01G0229.1	373	413	light responsive element
GH_D01G0229.1	86	126	MYB-responsive
GH_D01G0229.1	1897	1937	MYB-responsive
GH_D01G0229.1	652	692	light responsive element
GH_D01G0229.1	1697	1737	light responsive element
GH_D01G0229.1	1900	1940	light responsive element
GH_D01G0229.1	831	871	defense and stress responsiveness
GH_D01G0229.1	43	83	light responsive element
GH_D01G0229.1	44	84	light responsive element
GH_D01G0230.1	63	103	low-temperature responsiveness
GH_D01G0230.1	133	173	low-temperature responsiveness
GH_D01G0230.1	397	437	low-temperature responsiveness
GH_D01G0230.1	322	362	MYB-responsive
GH_D01G0230.1	286	326	light responsive element
GH_D01G0230.1	323	363	light responsive element
GH_D01G0230.1	921	961	light responsive element
GH_D01G0230.1	1301	1341	light responsive element
GH_D01G0230.1	1748	1788	anaerobic induction element
GH_D01G0230.1	442	482	MYB involved in drought-inducibility
GH_D01G0230.1	442	482	MYB-responsive
GH_D01G0230.1	406	446	gibberellin-responsiveness
GH_D01G0230.1	518	558	gibberellin-responsiveness
GH_D01G0230.1	895	935	light responsive element
GH_D01G0230.1	1003	1043	light responsive element
GH_D01G0230.1	1775	1815	light responsive element
GH_D01G0230.1	1815	1855	light responsive element
GH_D01G0230.1	689	729	light responsive element
GH_D01G0230.1	1966	2006	light responsive element
GH_D01G0230.1	1232	1272	salicylic acid responsiveness
GH_D01G0230.1	1938	1978	salicylic acid responsiveness
GH_D01G0230.1	287	327	abscisic acid responsiveness
GH_D01G0230.1	814	854	abscisic acid responsiveness
GH_D01G0230.1	1966	2006	abscisic acid responsiveness
GH_D01G0230.1	322	362	MYB-responsive
GH_D01G0230.1	407	447	MYB-responsive
GH_D01G0230.1	519	559	MYB-responsive
GH_D01G0230.1	687	727	light responsive element
GH_D01G0230.1	1538	1578	light responsive element
GH_D01G0230.1	407	447	MYB-responsive
GH_D01G0230.1	519	559	MYB-responsive
GH_D01G2065.1	1916	1956	MYB-responsive
GH_D01G2065.1	260	300	light responsive element
GH_D01G2065.1	1451	1491	abscisic acid responsiveness
GH_D01G2065.1	1438	1478	MYB-responsive
GH_D01G2065.1	1840	1880	MYB-responsive
GH_D01G2065.1	1916	1956	MYB-responsive
GH_D01G2065.1	1152	1192	MeJA-responsiveness
GH_D01G2065.1	364	404	light responsive element
GH_D01G2065.1	990	1030	light responsive element
GH_D01G2065.1	91	131	light responsive element
GH_D01G2065.1	295	335	light responsive element
GH_D01G2065.1	545	585	light responsive element
GH_D01G2065.1	890	930	light responsive element
GH_D01G2065.1	1076	1116	light responsive element
GH_D01G2065.1	1427	1467	light responsive element
GH_D01G2065.1	1552	1592	light responsive element
GH_D01G2065.1	1714	1754	light responsive element
GH_D01G2065.1	1152	1192	MeJA-responsiveness
GH_D01G2065.1	1187	1227	light responsive element
GH_D01G2065.1	1666	1706	light responsive element
GH_D01G2065.1	434	474	light responsive element
GH_D01G2065.1	263	303	light responsive element
GH_D01G2065.1	1581	1621	defense and stress responsiveness
GH_D01G2065.1	1450	1490	light responsive element
GH_D01G2065.1	1505	1545	light responsive element
GH_D01G2065.1	506	546	light responsive element
GH_D01G2065.1	507	547	light responsive element
GH_D01G2065.1	1689	1729	light responsive element
GH_D01G2065.1	1841	1881	light responsive element
GH_D01G2065.1	202	242	anaerobic induction element
GH_D01G2065.1	468	508	anaerobic induction element
GH_D01G2065.1	1738	1778	anaerobic induction element
GH_D01G2065.1	863	903	light responsive element
GH_D01G2065.1	1407	1447	MYB involved in drought-inducibility
GH_D01G2065.1	1391	1431	MYB-responsive
GH_D01G2065.1	1407	1447	MYB-responsive
GH_D01G2065.1	108	148	light responsive element
GH_D01G2065.1	1438	1478	MYB-responsive
GH_D01G2065.1	1840	1880	MYB-responsive
GH_D01G2065.1	1002	1042	gibberellin-responsiveness
GH_D03G0525.1	499	539	light responsive element
GH_D03G0525.1	1720	1760	light responsive element
GH_D03G0525.1	1763	1803	light responsive element
GH_D03G0525.1	329	369	MeJA-responsiveness
GH_D03G0525.1	668	708	light responsive element
GH_D03G0525.1	744	784	light responsive element
GH_D03G0525.1	1580	1620	light responsive element
GH_D03G0525.1	1806	1846	light responsive element
GH_D03G0525.1	44	84	MYB-responsive
GH_D03G0525.1	1675	1715	MYB-responsive
GH_D03G0525.1	1	41	light responsive element
GH_D03G0525.1	596	636	light responsive element
GH_D03G0525.1	597	637	light responsive element
GH_D03G0525.1	1707	1747	light responsive element
GH_D03G0525.1	1601	1641	defense and stress responsiveness
GH_D03G0525.1	229	269	anaerobic induction element
GH_D03G0525.1	1033	1073	anaerobic induction element
GH_D03G0525.1	1601	1641	light responsive element
GH_D03G0525.1	329	369	MeJA-responsiveness
GH_D03G0525.1	44	84	MYB-responsive
GH_D03G0525.1	1675	1715	MYB-responsive
GH_D03G0525.1	1807	1847	abscisic acid responsiveness
GH_D03G0525.1	1431	1471	light responsive element
GH_D03G0525.1	1297	1337	salicylic acid responsiveness
GH_D03G0525.1	1372	1412	salicylic acid responsiveness
GH_D03G0525.1	267	307	light responsive element
GH_D03G0525.1	1672	1712	light responsive element
GH_D03G0938.1	221	261	light responsive element
GH_D03G0938.1	1197	1237	light responsive element
GH_D03G0938.1	1552	1592	light responsive element
GH_D03G0938.1	1753	1793	light responsive element
GH_D03G0938.1	483	523	light responsive element
GH_D03G0938.1	493	533	light responsive element
GH_D03G0938.1	601	641	light responsive element
GH_D03G0938.1	698	738	light responsive element
GH_D03G0938.1	708	748	light responsive element
GH_D03G0938.1	984	1024	MYB-responsive
GH_D03G0938.1	1529	1569	MYB-responsive
GH_D03G0938.1	1387	1427	light responsive element
GH_D03G0938.1	1700	1740	MYB-responsive
GH_D03G0938.1	1813	1853	light responsive element
GH_D03G0938.1	1916	1956	light responsive element
GH_D03G0938.1	984	1024	MYB-responsive
GH_D03G0938.1	1529	1569	MYB-responsive
GH_D03G0938.1	484	524	abscisic acid responsiveness
GH_D03G0938.1	494	534	abscisic acid responsiveness
GH_D03G0938.1	602	642	abscisic acid responsiveness
GH_D03G0938.1	699	739	abscisic acid responsiveness
GH_D03G0938.1	709	749	abscisic acid responsiveness
GH_D03G0938.1	382	422	light responsive element
GH_D03G0938.1	1499	1539	light responsive element
GH_D03G0938.1	1021	1061	salicylic acid responsiveness
GH_D03G0938.1	1091	1131	salicylic acid responsiveness
GH_D04G0074.1	597	637	MeJA-responsiveness
GH_D04G0074.1	1128	1168	MeJA-responsiveness
GH_D04G0074.1	191	231	light responsive element
GH_D04G0074.1	683	723	light responsive element
GH_D04G0074.1	833	873	light responsive element
GH_D04G0074.1	1002	1042	light responsive element
GH_D04G0074.1	154	194	light responsive element
GH_D04G0074.1	163	203	light responsive element
GH_D04G0074.1	340	380	MYB-responsive
GH_D04G0074.1	976	1016	MYB-responsive
GH_D04G0074.1	1034	1074	MYB-responsive
GH_D04G0074.1	1068	1108	MYB-responsive
GH_D04G0074.1	1393	1433	MYB-responsive
GH_D04G0074.1	1535	1575	gibberellin-responsiveness
GH_D04G0074.1	1376	1416	auxin-responsive element
GH_D04G0074.1	1589	1629	auxin-responsive element
GH_D04G0074.1	154	194	light responsive element
GH_D04G0074.1	383	423	light responsive element
GH_D04G0074.1	1438	1478	light responsive element
GH_D04G0074.1	903	943	light responsive element
GH_D04G0074.1	1633	1673	defense and stress responsiveness
GH_D04G0074.1	338	378	light responsive element
GH_D04G0074.1	339	379	light responsive element
GH_D04G0074.1	927	967	light responsive element
GH_D04G0074.1	928	968	light responsive element
GH_D04G0074.1	977	1017	light responsive element
GH_D04G0074.1	1032	1072	light responsive element
GH_D04G0074.1	1033	1073	light responsive element
GH_D04G0074.1	1069	1109	light responsive element
GH_D04G0074.1	1860	1900	light responsive element
GH_D04G0074.1	1861	1901	light responsive element
GH_D04G0074.1	455	495	MYB-responsive
GH_D04G0074.1	1045	1085	MYB-responsive
GH_D04G0074.1	1083	1123	MYB-responsive
GH_D04G0074.1	1916	1956	anaerobic induction element
GH_D04G0074.1	455	495	MYB involved in drought-inducibility
GH_D04G0074.1	1045	1085	MYB involved in drought-inducibility
GH_D04G0074.1	676	716	light responsive element
GH_D04G0074.1	1752	1792	light responsive element
GH_D04G0074.1	597	637	MeJA-responsiveness
GH_D04G0074.1	1128	1168	MeJA-responsiveness
GH_D04G0074.1	340	380	MYB-responsive
GH_D04G0074.1	710	750	MYB-responsive
GH_D04G0074.1	976	1016	MYB-responsive
GH_D04G0074.1	1034	1074	MYB-responsive
GH_D04G0074.1	1068	1108	MYB-responsive
GH_D04G0074.1	1393	1433	MYB-responsive
GH_D04G0074.1	154	194	abscisic acid responsiveness
GH_D04G0074.1	155	195	abscisic acid responsiveness
GH_D04G0074.1	381	421	abscisic acid responsiveness
GH_D04G0074.1	384	424	abscisic acid responsiveness
GH_D04G0074.1	1439	1479	abscisic acid responsiveness
GH_D04G0074.1	594	634	auxin-responsive element
GH_D04G0074.1	525	565	light responsive element
GH_D04G0074.1	897	937	light responsive element
GH_D05G0056.1	1664	1704	abscisic acid responsiveness
GH_D05G0056.1	838	878	MYB-responsive
GH_D05G0056.1	1266	1306	MYB-responsive
GH_D05G0056.1	1863	1903	MYB-responsive
GH_D05G0056.1	1879	1919	MYB-responsive
GH_D05G0056.1	1824	1864	light responsive element
GH_D05G0056.1	560	600	light responsive element
GH_D05G0056.1	269	309	light responsive element
GH_D05G0056.1	1372	1412	light responsive element
GH_D05G0056.1	994	1034	light responsive element
GH_D05G0056.1	1671	1711	light responsive element
GH_D05G0056.1	1664	1704	light responsive element
GH_D05G0056.1	87	127	light responsive element
GH_D05G0056.1	810	850	light responsive element
GH_D05G0056.1	1383	1423	light responsive element
GH_D05G0056.1	1779	1819	light responsive element
GH_D05G0056.1	1438	1478	anaerobic induction element
GH_D05G0056.1	1868	1908	anaerobic induction element
GH_D05G0056.1	1875	1915	anaerobic induction element
GH_D05G0056.1	1905	1945	anaerobic induction element
GH_D05G0056.1	1133	1173	light responsive element
GH_D05G0056.1	909	949	MYB-responsive
GH_D05G0056.1	1266	1306	MYB-responsive
GH_D05G1456.1	1811	1851	light responsive element
GH_D05G1456.1	575	615	auxin-responsive element
GH_D05G1456.1	1504	1544	auxin-responsive element
GH_D05G1456.1	1701	1741	MeJA-responsiveness
GH_D05G1456.1	846	886	low-temperature responsiveness
GH_D05G1456.1	486	526	light responsive element
GH_D05G1456.1	1161	1201	light responsive element
GH_D05G1456.1	1190	1230	light responsive element
GH_D05G1456.1	1786	1826	light responsive element
GH_D05G1456.1	1036	1076	light responsive element
GH_D05G1456.1	343	383	light responsive element
GH_D05G1456.1	1170	1210	light responsive element
GH_D05G1456.1	1699	1739	abscisic acid responsiveness
GH_D05G1456.1	937	977	MYB-responsive
GH_D05G1456.1	596	636	light responsive element
GH_D05G1456.1	648	688	light responsive element
GH_D05G1456.1	1201	1241	light responsive element
GH_D05G1456.1	1643	1683	light responsive element
GH_D05G1456.1	1695	1735	MYB-responsive
GH_D05G1456.1	1787	1827	MYB-responsive
GH_D05G1456.1	379	419	gibberellin-responsiveness
GH_D05G1456.1	542	582	gibberellin-responsiveness
GH_D05G1456.1	1219	1259	defense and stress responsiveness
GH_D05G1456.1	1427	1467	light responsive element
GH_D05G1456.1	1699	1739	light responsive element
GH_D05G1456.1	1326	1366	light responsive element
GH_D05G1456.1	607	647	MYB involved in drought-inducibility
GH_D05G1456.1	1849	1889	MYB involved in drought-inducibility
GH_D05G1456.1	1658	1698	anaerobic induction element
GH_D05G1456.1	593	633	MYB-responsive
GH_D05G1456.1	607	647	MYB-responsive
GH_D05G1456.1	780	820	MYB-responsive
GH_D05G1456.1	1019	1059	MYB-responsive
GH_D05G1456.1	1849	1889	MYB-responsive
GH_D05G1456.1	937	977	MYB-responsive
GH_D05G1456.1	1076	1116	MYB-responsive
GH_D05G1456.1	1695	1735	MYB-responsive
GH_D05G1456.1	1787	1827	MYB-responsive
GH_D05G1456.1	1701	1741	MeJA-responsiveness
GH_D05G1456.1	866	906	light responsive element
GH_D05G1456.1	1208	1248	light responsive element
GH_D05G1456.1	1602	1642	light responsive element
GH_D05G1456.1	1498	1538	salicylic acid responsiveness
GH_D05G2369.1	424	464	MYB-responsive
GH_D05G2369.1	1790	1830	light responsive element
GH_D05G2369.1	236	276	MeJA-responsiveness
GH_D05G2369.1	1517	1557	light responsive element
GH_D05G2369.1	1403	1443	gibberellin-responsiveness
GH_D05G2369.1	1860	1900	auxin-responsive element
GH_D05G2369.1	1551	1591	MYB-responsive
GH_D05G2369.1	1749	1789	MYB-responsive
GH_D05G2369.1	1891	1931	MYB-responsive
GH_D05G2369.1	1697	1737	MYB-responsive
GH_D05G2369.1	1697	1737	MYB involved in drought-inducibility
GH_D05G2369.1	393	433	anaerobic induction element
GH_D05G2369.1	1816	1856	anaerobic induction element
GH_D05G2369.1	314	354	light responsive element
GH_D05G2369.1	1096	1136	light responsive element
GH_D05G2369.1	1634	1674	light responsive element
GH_D05G2369.1	937	977	light responsive element
GH_D05G2369.1	1552	1592	light responsive element
GH_D05G2369.1	1892	1932	light responsive element
GH_D05G2369.1	1130	1170	light responsive element
GH_D05G2369.1	314	354	defense and stress responsiveness
GH_D05G2369.1	1092	1132	defense and stress responsiveness
GH_D05G2369.1	236	276	MeJA-responsiveness
GH_D05G2369.1	1551	1591	MYB-responsive
GH_D05G2369.1	1749	1789	MYB-responsive
GH_D05G2369.1	1891	1931	MYB-responsive
GH_D05G2369.1	1904	1944	MYB-responsive
GH_D05G2369.1	1130	1170	abscisic acid responsiveness
GH_D05G2369.1	424	464	MYB-responsive
GH_D05G2369.1	1077	1117	gibberellin-responsiveness
GH_D05G2369.1	831	871	salicylic acid responsiveness
GH_D05G2369.1	869	909	salicylic acid responsiveness
GH_D05G3452.1	701	741	light responsive element
GH_D05G3452.1	593	633	MeJA-responsiveness
GH_D05G3452.1	1300	1340	light responsive element
GH_D05G3452.1	934	974	low-temperature responsiveness
GH_D05G3452.1	1162	1202	light responsive element
GH_D05G3452.1	25	65	light responsive element
GH_D05G3452.1	721	761	light responsive element
GH_D05G3452.1	2	42	abscisic acid responsiveness
GH_D05G3452.1	3	43	abscisic acid responsiveness
GH_D05G3452.1	595	635	abscisic acid responsiveness
GH_D05G3452.1	968	1008	abscisic acid responsiveness
GH_D05G3452.1	970	1010	abscisic acid responsiveness
GH_D05G3452.1	971	1011	abscisic acid responsiveness
GH_D05G3452.1	1495	1535	abscisic acid responsiveness
GH_D05G3452.1	1863	1903	abscisic acid responsiveness
GH_D05G3452.1	1457	1497	MYB-responsive
GH_D05G3452.1	208	248	MYB-responsive
GH_D05G3452.1	1009	1049	MYB-responsive
GH_D05G3452.1	1448	1488	MYB-responsive
GH_D05G3452.1	621	661	light responsive element
GH_D05G3452.1	1088	1128	light responsive element
GH_D05G3452.1	-1	39	light responsive element
GH_D05G3452.1	2	42	light responsive element
GH_D05G3452.1	871	911	light responsive element
GH_D05G3452.1	970	1010	light responsive element
GH_D05G3452.1	1495	1535	light responsive element
GH_D05G3452.1	1863	1903	light responsive element
GH_D05G3452.1	704	744	MYB-responsive
GH_D05G3452.1	-7	33	light responsive element
GH_D05G3452.1	2	42	light responsive element
GH_D05G3452.1	258	298	light responsive element
GH_D05G3452.1	427	467	light responsive element
GH_D05G3452.1	594	634	light responsive element
GH_D05G3452.1	970	1010	light responsive element
GH_D05G3452.1	1803	1843	light responsive element
GH_D05G3452.1	593	633	MeJA-responsiveness
GH_D05G3452.1	704	744	MYB-responsive
GH_D05G3452.1	1457	1497	MYB-responsive
GH_D05G3452.1	772	812	light responsive element
GH_D05G3452.1	208	248	MYB-responsive
GH_D05G3452.1	1009	1049	MYB-responsive
GH_D05G3452.1	1448	1488	MYB-responsive
GH_D05G3452.1	1416	1456	salicylic acid responsiveness
GH_D06G0458.1	1206	1246	gibberellin-responsiveness
GH_D06G0458.1	1402	1442	gibberellin-responsiveness
GH_D06G0458.1	1671	1711	MYB-responsive
GH_D06G0458.1	1897	1937	MYB-responsive
GH_D06G0458.1	490	530	light responsive element
GH_D06G0458.1	1150	1190	light responsive element
GH_D06G0458.1	1534	1574	anaerobic induction element
GH_D06G0458.1	1844	1884	anaerobic induction element
GH_D06G0458.1	717	757	light responsive element
GH_D06G0458.1	872	912	light responsive element
GH_D06G0458.1	873	913	light responsive element
GH_D06G0458.1	1386	1426	light responsive element
GH_D06G0458.1	1672	1712	light responsive element
GH_D06G0458.1	1754	1794	light responsive element
GH_D06G0458.1	1146	1186	defense and stress responsiveness
GH_D06G0458.1	1394	1434	light responsive element
GH_D06G0458.1	787	827	light responsive element
GH_D06G0458.1	1706	1746	light responsive element
GH_D06G0458.1	637	677	salicylic acid responsiveness
GH_D06G0458.1	1776	1816	salicylic acid responsiveness
GH_D06G0458.1	711	751	MYB-responsive
GH_D06G0458.1	1373	1413	MYB-responsive
GH_D06G0458.1	1634	1674	MYB-responsive
GH_D06G0458.1	1671	1711	MYB-responsive
GH_D06G0458.1	1897	1937	MYB-responsive
GH_D07G0958.1	1760	1800	MYB involved in drought-inducibility
GH_D07G0958.1	815	855	anaerobic induction element
GH_D07G0958.1	1190	1230	anaerobic induction element
GH_D07G0958.1	878	918	MYB-responsive
GH_D07G0958.1	1760	1800	MYB-responsive
GH_D07G0958.1	225	265	light responsive element
GH_D07G0958.1	1874	1914	light responsive element
GH_D07G0958.1	1897	1937	light responsive element
GH_D07G0958.1	1469	1509	light responsive element
GH_D07G0958.1	-17	23	light responsive element
GH_D07G0958.1	107	147	light responsive element
GH_D07G0958.1	206	246	light responsive element
GH_D07G0958.1	926	966	MeJA-responsiveness
GH_D07G0958.1	1012	1052	MeJA-responsiveness
GH_D07G0958.1	641	681	light responsive element
GH_D07G0958.1	1452	1492	salicylic acid responsiveness
GH_D07G0958.1	641	681	light responsive element
GH_D07G0958.1	1470	1510	abscisic acid responsiveness
GH_D07G0958.1	1875	1915	abscisic acid responsiveness
GH_D07G0958.1	926	966	MeJA-responsiveness
GH_D07G0958.1	1012	1052	MeJA-responsiveness
GH_D07G0958.1	976	1016	MYB-responsive
GH_D07G0958.1	1600	1640	MYB-responsive
GH_D07G0958.1	1701	1741	MYB-responsive
GH_D07G1394.1	1645	1685	MYB-responsive
GH_D07G1394.1	769	809	MYB-responsive
GH_D07G1394.1	1645	1685	MYB-responsive
GH_D07G1394.1	25	65	abscisic acid responsiveness
GH_D07G1394.1	706	746	light responsive element
GH_D07G1394.1	132	172	salicylic acid responsiveness
GH_D07G1394.1	232	272	light responsive element
GH_D07G1394.1	259	299	light responsive element
GH_D07G1394.1	275	315	light responsive element
GH_D07G1394.1	325	365	light responsive element
GH_D07G1394.1	334	374	light responsive element
GH_D07G1394.1	384	424	light responsive element
GH_D07G1394.1	393	433	light responsive element
GH_D07G1394.1	1197	1237	light responsive element
GH_D07G1394.1	1286	1326	light responsive element
GH_D07G1394.1	768	808	light responsive element
GH_D07G1394.1	1285	1325	light responsive element
GH_D07G1394.1	1208	1248	MYB-responsive
GH_D07G1394.1	1741	1781	MYB-responsive
GH_D07G1394.1	1892	1932	MYB-responsive
GH_D07G1394.1	1741	1781	MYB involved in drought-inducibility
GH_D07G1394.1	1477	1517	anaerobic induction element
GH_D07G1394.1	746	786	light responsive element
GH_D07G1394.1	889	929	light responsive element
GH_D07G1394.1	89	129	low-temperature responsiveness
GH_D07G1394.1	547	587	low-temperature responsiveness
GH_D07G1394.1	642	682	low-temperature responsiveness
GH_D07G1394.1	943	983	low-temperature responsiveness
GH_D07G1394.1	769	809	MYB-responsive
GH_D09G0678.1	695	735	abscisic acid responsiveness
GH_D09G0678.1	70	110	MeJA-responsiveness
GH_D09G0678.1	224	264	MeJA-responsiveness
GH_D09G0678.1	264	304	MYB-responsive
GH_D09G0678.1	648	688	MYB-responsive
GH_D09G0678.1	1596	1636	MYB-responsive
GH_D09G0678.1	1670	1710	MYB-responsive
GH_D09G0678.1	1813	1853	MYB-responsive
GH_D09G0678.1	1670	1710	MYB-responsive
GH_D09G0678.1	1379	1419	light responsive element
GH_D09G0678.1	1657	1697	light responsive element
GH_D09G0678.1	1669	1709	gibberellin-responsiveness
GH_D09G0678.1	432	472	light responsive element
GH_D09G0678.1	1155	1195	light responsive element
GH_D09G0678.1	70	110	MeJA-responsiveness
GH_D09G0678.1	224	264	MeJA-responsiveness
GH_D09G0678.1	695	735	light responsive element
GH_D09G0678.1	1813	1853	MYB-responsive
GH_D09G0678.1	1938	1978	gibberellin-responsiveness
GH_D09G0678.1	1883	1923	light responsive element
GH_D09G0678.1	488	528	defense and stress responsiveness
GH_D09G0678.1	492	532	light responsive element
GH_D09G0678.1	860	900	MYB involved in drought-inducibility
GH_D09G0678.1	1797	1837	MYB involved in drought-inducibility
GH_D09G0678.1	860	900	MYB-responsive
GH_D09G0678.1	1179	1219	MYB-responsive
GH_D09G0678.1	1797	1837	MYB-responsive
GH_D10G0525.1	1705	1745	light responsive element
GH_D10G0525.1	1004	1044	salicylic acid responsiveness
GH_D10G0525.1	45	85	MYB-responsive
GH_D10G0525.1	1708	1748	light responsive element
GH_D10G0525.1	1806	1846	light responsive element
GH_D10G0525.1	878	918	MeJA-responsiveness
GH_D10G0525.1	968	1008	MeJA-responsiveness
GH_D10G0525.1	45	85	MYB-responsive
GH_D10G0525.1	229	269	MYB-responsive
GH_D10G0525.1	1115	1155	MYB-responsive
GH_D10G0525.1	233	273	abscisic acid responsiveness
GH_D10G0525.1	245	285	abscisic acid responsiveness
GH_D10G0525.1	1708	1748	light responsive element
GH_D10G0525.1	416	456	MYB-responsive
GH_D10G0525.1	546	586	anaerobic induction element
GH_D10G0525.1	1014	1054	anaerobic induction element
GH_D10G0525.1	244	284	light responsive element
GH_D10G0525.1	1476	1516	light responsive element
GH_D10G0525.1	798	838	low-temperature responsiveness
GH_D10G0525.1	1038	1078	low-temperature responsiveness
GH_D10G0525.1	1115	1155	MYB-responsive
GH_D10G0525.1	233	273	light responsive element
GH_D10G0525.1	878	918	MeJA-responsiveness
GH_D10G0525.1	968	1008	MeJA-responsiveness
GH_D10G0525.1	294	334	light responsive element
GH_D10G0525.1	352	392	light responsive element
GH_D10G0525.1	641	681	light responsive element
GH_D10G0525.1	1154	1194	light responsive element
GH_D10G0525.1	1336	1376	light responsive element
GH_D10G0525.1	1372	1412	light responsive element
GH_D10G0525.1	1416	1456	light responsive element
GH_D10G0525.1	1504	1544	light responsive element
GH_D10G0525.1	1674	1714	light responsive element
GH_D10G0525.1	1929	1969	light responsive element
GH_D10G0525.1	45	85	gibberellin-responsiveness
GH_D10G0525.1	1023	1063	auxin-responsive element
GH_D10G1490.1	1026	1066	light responsive element
GH_D10G1490.1	1174	1214	light responsive element
GH_D10G1490.1	1452	1492	light responsive element
GH_D10G1490.1	926	966	light responsive element
GH_D10G1490.1	604	644	auxin-responsive element
GH_D10G1490.1	1147	1187	gibberellin-responsiveness
GH_D10G1490.1	173	213	light responsive element
GH_D10G1490.1	472	512	light responsive element
GH_D10G1490.1	547	587	light responsive element
GH_D10G1490.1	925	965	light responsive element
GH_D10G1490.1	926	966	light responsive element
GH_D10G1490.1	1082	1122	light responsive element
GH_D10G1490.1	48	88	defense and stress responsiveness
GH_D10G1490.1	333	373	defense and stress responsiveness
GH_D10G1490.1	408	448	defense and stress responsiveness
GH_D10G1490.1	483	523	defense and stress responsiveness
GH_D10G1490.1	558	598	defense and stress responsiveness
GH_D10G1490.1	633	673	defense and stress responsiveness
GH_D10G1490.1	1340	1380	light responsive element
GH_D10G1490.1	3	43	MYB-responsive
GH_D10G1490.1	64	104	MYB-responsive
GH_D10G1490.1	139	179	MYB-responsive
GH_D10G1490.1	289	329	MYB-responsive
GH_D10G1490.1	513	553	MYB-responsive
GH_D10G1490.1	588	628	MYB-responsive
GH_D10G1490.1	46	86	anaerobic induction element
GH_D10G1490.1	406	446	anaerobic induction element
GH_D10G1490.1	556	596	anaerobic induction element
GH_D10G1490.1	631	671	anaerobic induction element
GH_D10G1490.1	3	43	MYB involved in drought-inducibility
GH_D10G1490.1	64	104	MYB involved in drought-inducibility
GH_D10G1490.1	139	179	MYB involved in drought-inducibility
GH_D10G1490.1	289	329	MYB involved in drought-inducibility
GH_D10G1490.1	513	553	MYB involved in drought-inducibility
GH_D10G1490.1	588	628	MYB involved in drought-inducibility
GH_D10G1490.1	743	783	auxin-responsive element
GH_D10G1490.1	438	478	MYB-responsive
GH_D10G1490.1	1148	1188	MYB-responsive
GH_D10G1490.1	976	1016	light responsive element
GH_D10G1490.1	438	478	MYB-responsive
GH_D10G1490.1	1127	1167	MYB-responsive
GH_D10G1490.1	1148	1188	MYB-responsive
GH_D10G1490.1	16	56	abscisic acid responsiveness
GH_D10G1490.1	227	267	abscisic acid responsiveness
GH_D10G1490.1	526	566	abscisic acid responsiveness
GH_D10G1490.1	676	716	abscisic acid responsiveness
GH_D10G1490.1	926	966	abscisic acid responsiveness
GH_D10G1490.1	927	967	abscisic acid responsiveness
GH_D11G0243.1	979	1019	light responsive element
GH_D11G0243.1	1372	1412	abscisic acid responsiveness
GH_D11G0243.1	1373	1413	abscisic acid responsiveness
GH_D11G0243.1	1899	1939	abscisic acid responsiveness
GH_D11G0243.1	1948	1988	abscisic acid responsiveness
GH_D11G0243.1	107	147	MYB-responsive
GH_D11G0243.1	893	933	MYB-responsive
GH_D11G0243.1	1128	1168	MYB-responsive
GH_D11G0243.1	1437	1477	MYB-responsive
GH_D11G0243.1	1570	1610	MYB-responsive
GH_D11G0243.1	1592	1632	MYB-responsive
GH_D11G0243.1	1964	2004	MYB-responsive
GH_D11G0243.1	1835	1875	MeJA-responsiveness
GH_D11G0243.1	893	933	MYB-responsive
GH_D11G0243.1	1372	1412	light responsive element
GH_D11G0243.1	608	648	light responsive element
GH_D11G0243.1	182	222	light responsive element
GH_D11G0243.1	387	427	light responsive element
GH_D11G0243.1	1029	1069	light responsive element
GH_D11G0243.1	1192	1232	light responsive element
GH_D11G0243.1	1486	1526	light responsive element
GH_D11G0243.1	1650	1690	light responsive element
GH_D11G0243.1	1770	1810	light responsive element
GH_D11G0243.1	1835	1875	MeJA-responsiveness
GH_D11G0243.1	1437	1477	MYB-responsive
GH_D11G0243.1	1570	1610	MYB-responsive
GH_D11G0243.1	1964	2004	MYB-responsive
GH_D11G0243.1	504	544	light responsive element
GH_D11G0243.1	911	951	light responsive element
GH_D11G0243.1	1204	1244	anaerobic induction element
GH_D11G0243.1	1512	1552	anaerobic induction element
GH_D11G0243.1	1951	1991	anaerobic induction element
GH_D11G0243.1	1167	1207	light responsive element
GH_D11G0243.1	1386	1426	light responsive element
GH_D11G0243.1	1438	1478	light responsive element
GH_D11G0243.1	1569	1609	light responsive element
GH_D11G0243.1	677	717	defense and stress responsiveness
GH_D11G0243.1	200	240	light responsive element
GH_D11G0243.1	1372	1412	light responsive element
GH_D11G0243.1	1898	1938	light responsive element
GH_D11G0243.1	1946	1986	light responsive element
GH_D11G0243.1	1947	1987	light responsive element
GH_D11G3384.1	1131	1171	MeJA-responsiveness
GH_D11G3384.1	1769	1809	MeJA-responsiveness
GH_D11G3384.1	791	831	MYB-responsive
GH_D11G3384.1	871	911	MYB-responsive
GH_D11G3384.1	931	971	MYB-responsive
GH_D11G3384.1	1331	1371	MYB-responsive
GH_D11G3384.1	476	516	abscisic acid responsiveness
GH_D11G3384.1	1227	1267	abscisic acid responsiveness
GH_D11G3384.1	1228	1268	abscisic acid responsiveness
GH_D11G3384.1	1623	1663	abscisic acid responsiveness
GH_D11G3384.1	1646	1686	abscisic acid responsiveness
GH_D11G3384.1	1767	1807	abscisic acid responsiveness
GH_D11G3384.1	1808	1848	abscisic acid responsiveness
GH_D11G3384.1	291	331	light responsive element
GH_D11G3384.1	925	965	light responsive element
GH_D11G3384.1	1131	1171	MeJA-responsiveness
GH_D11G3384.1	1769	1809	MeJA-responsiveness
GH_D11G3384.1	75	115	light responsive element
GH_D11G3384.1	79	119	light responsive element
GH_D11G3384.1	1416	1456	light responsive element
GH_D11G3384.1	1227	1267	light responsive element
GH_D11G3384.1	1622	1662	light responsive element
GH_D11G3384.1	1646	1686	light responsive element
GH_D11G3384.1	2	42	light responsive element
GH_D11G3384.1	666	706	light responsive element
GH_D11G3384.1	790	830	light responsive element
GH_D11G3384.1	928	968	light responsive element
GH_D11G3384.1	930	970	light responsive element
GH_D11G3384.1	476	516	light responsive element
GH_D11G3384.1	1227	1267	light responsive element
GH_D11G3384.1	1767	1807	light responsive element
GH_D11G3384.1	1341	1381	light responsive element
GH_D11G3384.1	1847	1887	light responsive element
GH_D11G3384.1	343	383	anaerobic induction element
GH_D11G3384.1	791	831	MYB-responsive
GH_D11G3384.1	931	971	MYB-responsive
GH_D11G3384.1	796	836	light responsive element
