# Supplementary material for: Genome-wide expression analysis of LACS gene family implies GhLACS25 functional responding to salt stress in cotton
Source: BMC Plant Biol. 2024 May 13;24:392. doi: 10.1186/s12870-024-05045-0 (PMC11089787; doi:10.1186/s12870-024-05045-0)
Supplement: Supplementary file 1 — Additional file 1: Figure S1. 128 protein sequences from Arabidopsis thaliana and four cotton species. Figure S2. Localization and quantitative statistics of LACS on chromosome. Figure S3. Co-linearity of LACS within and between genomes of four cotton species. Table S1. Attached table of physical and chemical properties. Table S2. Primer sequence. Table S3. Statistics of promoter cis-element. Table S4. RNA-seq data. Table S5. Tandem repeats and fragment repeats in four cotton species. Table S6. Gene pairs of ten combinatorial. [file 12870_2024_5045_MOESM1_ESM.zip › Supplementary Table 4.xlsx]

## Sheet: FPKM of Gh
Gene ID	Rename	cold_1h	cold_3h	cold_6h	cold_12h	hot_1h	hot_3h	hot_6h	hot_12h	salt_1h	salt_3h	salt_6h	salt_12h	PEG_1h	PEG_3h	PEG_6h	PEG_12h
GH_A01G0240	GhLACS1	0	0	0.0096	0	0	0	0	0	0	0	0	0	0	0	0	0
GH_A01G0241	GhLACS2	3.6669	3.98373	5.04	3.15257	3.6777	5.583	8.03777	8.2141	8.4089	4.34233	4.85973	10.5443	4.33863	4.45007	5.61093	8.4994
GH_A01G1967	GhLACS3	67.9324	45.0067	42.718	49.9275	20.6745	50.0495	45.5439	32.2173	19.4296	71.0307	61.9976	54.5055	58.1954	70.8138	54.0774	50.8141
GH_A02G1129	GhLACS4	27.6128	50.9511	41.1323	45.071	104.991	45.8913	30.451	31.6573	19.9398	54.498	47.5732	37.6067	47.17	46.6241	50.7365	50.5237
GH_A02G1654	GhLACS5	63.792	26.504	54.1305	17.97	4.16743	16.4357	2.06083	1.72383	0.476	29.1041	104.615	70.2212	30.0177	46.7739	21.8419	136.519
GH_A03G1459	GhLACS6	0	0	0	0	0	0	0	0	0	0	0	0	0	0	0	0
GH_A05G0051	GhLACS7	14.6269	9.99003	13.8082	8.02067	3.56497	4.12883	5.6444	3.71703	2.9055	6.49007	9.6168	4.10325	8.35223	6.23227	4.0408	5.8496
GH_A05G1439	GhLACS8	5.21947	7.35937	8.59217	3.05237	26.2615	4.27793	4.64953	0.763067	4.50603	6.28357	6.11043	2.48995	8.22727	19.4866	17.3071	3.85707
GH_A05G2348	GhLACS9	0.111767	0.01	0.0779667	0.127333	0	0.0976333	0.170267	0	0	0.0086	0	0.0418	0.00916667	0	0.0168	0.0617333
GH_A05G3320	GhLACS10	3.0715	3.40933	3.6287	4.7688	2.5765	6.88693	11.6348	15.6005	5.15047	9.51907	9.32817	11.6888	6.2115	13.5804	13.0455	9.98347
GH_A05G4299	GhLACS11	0	0.0121667	0.107467	0.022	0	0.129533	0.0578	0	0.0826	0	0.105567	0.0342	0.0344333	0.0320667	0	0.373933
GH_A06G0487	GhLACS12	18.5533	14.4912	18.3289	12.6622	6.32553	12.674	8.25777	8.85503	6.8642	8.92143	11.5265	7.57175	13.0639	5.85717	7.633	7.9699
GH_A07G0592	GhLACS13	1.50287	1.7201	0.928767	0.626467	0.212	0.494333	0.2047	0.0902667	0.928433	0.7419	0.484733	1.18175	1.7864	1.12213	0.480033	0.702433
GH_A07G0965	GhLACS14	0.2829	0.3402	0.593633	0.429733	1.0167	0.819833	1.1991	1.06583	0.668467	0.166433	0.350333	1.1545	0.516233	0.317833	0.3501	0.342
GH_A07G1407	GhLACS15	26.6303	17.0785	15.7954	16.8851	9.5804	21.0538	27.7329	14.2996	38.4888	18.0423	11.6092	7.79855	22.5104	17.8619	15.1165	7.62623
GH_A09G0738	GhLACS16	10.7556	17.1841	22.5231	21.9164	21.9666	26.7059	38.6249	45.3861	44.989	21.5918	18.408	26.5349	15.5867	15.2675	23.4807	23.2585
GH_A10G0499	GhLACS17	1.97953	3.2142	4.8202	1.01733	2.5554	1.5701	0.598467	0.561333	1.46723	1.5953	2.58887	1.2787	1.85123	3.3634	3.66023	2.93367
GH_A10G1397	GhLACS18	4.47097	4.12007	5.57853	6.5903	3.8976	8.88387	7.213	10.2525	5.30227	4.9538	7.32697	12.5024	3.93013	3.65177	5.48483	6.29307
GH_A11G0241	GhLACS19	0.1202	0.2312	0.306667	0.209967	0.00973333	0.101767	0.122667	0.0097	0.243267	0.141267	0.124833	0.2986	0.0858	0.155967	0.149633	0.251733
GH_A11G3368	GhLACS20	0.3409	0.204467	0.5886	0.7499	1.093	1.0913	0.486333	0.295633	1.56187	0.5559	0.355567	0.8503	0.5636	0.391967	0.423367	0.547667
GH_D01G0229	GhLACS21	0	0.00923333	0	0	0	0.0182333	0.0092	0	0	0	0.0271	0	0	0	0	0.0175
GH_D01G0230	GhLACS22	5.75447	7.25737	9.8365	8.09673	7.61237	9.5236	13.4752	12.6599	11.096	9.37137	9.40723	18.2065	6.43617	8.0057	9.35973	13.4698
GH_D01G2065	GhLACS23	38.2716	20.7883	22.837	23.7686	11.7551	29.7302	18.7682	9.47157	5.93623	38.4066	28.4394	16.2865	21.4036	27.4121	25.7224	27.8073
GH_D03G0525	GhLACS24	108.772	29.173	56.6994	20.2952	4.8835	18.2711	2.78813	2.008	1.22497	30.6317	97.214	93.9688	29.843	45.585	21.8826	156.769
GH_D03G0938	GhLACS25	31.2437	55.165	52.342	74.4824	167.239	76.7209	53.7495	59.4557	53.3395	87.4612	67.8058	47.6739	70.5381	71.2171	83.7617	48.0114
GH_D04G0074	GhLACS26	0.0237667	0.0109333	0.0573	0.011	0.0227	0.0202667	0	0	0	0.0314667	0	0	0	0.0113667	0.0100333	0.0214667
GH_D05G0056	GhLACS27	80.0012	52.755	50.4234	38.2422	10.6185	41.8221	21.7518	8.55467	23.2292	36.5553	35.1597	18.9216	52.3997	43.1486	30.1352	21.4203
GH_D05G1456	GhLACS28	3.14683	6.00633	6.56813	2.41517	36.2413	6.2494	3.38173	0.791367	4.1014	7.81363	4.9543	2.7961	7.96027	13.4091	17.4786	4.7353
GH_D05G2369	GhLACS29	0.121067	0.0689667	0.0972667	0.0187333	0.0390667	0.328433	0.0179	0.0322667	0	0.180067	0.0763333	0.0955	0.0377667	0	0.0335667	0.0367667
GH_D05G3452	GhLACS30	2.64313	3.3447	3.2751	3.81403	1.75357	5.8168	9.6346	11.709	4.81893	5.49443	5.21893	7.2491	4.42937	5.9933	6.26037	5.8181
GH_D06G0458	GhLACS31	72.6923	44.6262	55.2468	35.9032	8.52923	26.227	8.80763	3.59007	15.1405	17.1474	23.9967	6.6848	36.5541	16.7026	7.94003	6.0089
GH_D07G0958	GhLACS32	1.56023	3.17223	2.4555	3.11643	6.68997	5.69237	10.7384	9.57327	11.0139	4.2201	3.6762	9.13685	3.21913	2.47917	5.6631	7.8396
GH_D07G1394	GhLACS33	21.6482	15.2375	19.3092	19.3387	16.1702	17.713	15.1372	15.4544	13.0474	23.7736	21.7952	24.9678	20.6457	28.207	20.5394	24.4309
GH_D09G0678	GhLACS34	4.76407	6.93843	12.2515	13.9222	13.2799	9.71807	21.3484	23.9676	23.7587	10.8479	10.4254	16.2918	5.5741	6.71683	11.2025	11.3548
GH_D10G0525	GhLACS35	5.8839	8.25033	9.4739	3.23563	4.60037	6.96637	3.43127	0.9591	4.12413	8.88483	7.54543	4.6681	10.7541	15.6837	13.457	7.76607
GH_D10G1490	GhLACS36	3.62347	5.34743	5.96207	5.10473	6.5174	6.7452	6.17597	8.83987	3.43883	8.62597	9.31097	14.5024	5.67417	8.65437	11.0074	14.5381
GH_D11G0243	GhLACS37	0.0937	0.1548	0.4297	0.2681	0.0595	0.2146	0.217467	0.0114333	0.1676	0.0992333	0.223533	0.0453	0.00983333	0.0448667	0.0618	0.148433
GH_D11G3384	GhLACS38	0.583067	1.0255	1.12523	1.30257	3.1898	2.01907	1.1691	1.9132	2.15153	0.8825	0.996467	1.77605	1.17963	1.00483	1.1778	1.27763
