# Supplementary material for: Genome-wide expression analysis of LACS gene family implies GhLACS25 functional responding to salt stress in cotton
Source: BMC Plant Biol. 2024 May 13;24:392. doi: 10.1186/s12870-024-05045-0 (PMC11089787; doi:10.1186/s12870-024-05045-0)
Supplement: Supplementary file 1 — Additional file 1: Figure S1. 128 protein sequences from Arabidopsis thaliana and four cotton species. Figure S2. Localization and quantitative statistics of LACS on chromosome. Figure S3. Co-linearity of LACS within and between genomes of four cotton species. Table S1. Attached table of physical and chemical properties. Table S2. Primer sequence. Table S3. Statistics of promoter cis-element. Table S4. RNA-seq data. Table S5. Tandem repeats and fragment repeats in four cotton species. Table S6. Gene pairs of ten combinatorial. [file 12870_2024_5045_MOESM1_ESM.zip › Supplementary Table 5.xlsx]

## Sheet: Gene pairs
Pair-1	Pair-2
Ga01G1156.1	Ga03G1049.1
Ga01G1755.1	Ga11G3875.1
Ga01G1755.1	Ga12G0435.1
Ga05G2496.1	Ga06G0435.1
Ga05G1511.1	Ga10G2561.1
Ga07G0624.1	Ga09G2805.1
Ga07G0624.1	Ga11G3706.1
Ga11G3874.1	Ga12G0435.1
Ga01G1156.1	Gorai.002G119500.1
Ga01G0248.1	Gorai.002G023800.1
Ga01G1755.1	Gorai.003G080500.1
Ga01G1156.1	Gorai.005G113000.1
Ga01G1755.1	Gorai.007G026300.1
Ga01G1755.1	Gorai.008G254100.1
Ga02G1282.1	Gorai.002G214200.1
Ga02G0533.1	Gorai.003G052100.1
Ga03G1687.1	Gorai.005G166400.1
Ga04G2072.1	Gorai.012G007500.1
Ga05G1511.1	Gorai.009G148700.1
Ga05G0055.1	Gorai.009G005900.1
Ga05G2496.1	Gorai.009G245600.1
Ga05G3642.1	Gorai.009G349600.1
Ga05G2496.1	Gorai.010G050200.1
Ga05G1511.1	Gorai.011G053700.1
Ga06G0435.1	Gorai.009G245600.1
Ga06G0435.1	Gorai.010G050200.1
Ga07G1444.1	Gorai.001G145200.1
Ga07G0624.1	Gorai.006G271000.1
Ga07G0624.1	Gorai.007G042200.1
Ga09G0768.1	Gorai.006G052200.1
Ga10G2561.1	Gorai.009G148700.1
Ga10G2561.1	Gorai.011G053700.1
Ga10G1542.1	Gorai.011G152500.1
Ga11G3875.1	Gorai.007G026300.1
Ga11G0445.1	Gorai.007G342400.1
Ga11G3875.1	Gorai.008G254100.1
Ga12G0435.1	Gorai.003G080300.1
Ga12G0435.1	Gorai.007G026400.1
Ga12G0435.1	Gorai.008G254200.1
Ga01G0248.1	GB_A01G0234
Ga01G1156.1	GB_A01G1052
Ga01G1755.1	GB_A02G1142
Ga01G1156.1	GB_A02G0977
Ga01G0248.1	GB_A09G0839
Ga01G1755.1	GB_A11G0246
Ga01G1755.1	GB_A12G2651
Ga01G0248.1	GB_D01G0229
Ga01G1156.1	GB_D01G1132
Ga01G1156.1	GB_D02G1068
Ga01G1755.1	GB_D03G0951
Ga01G0248.1	GB_D09G0689
Ga01G1755.1	GB_D11G0241
Ga01G1755.1	GB_D12G2656
Ga02G1282.1	GB_A01G2065
Ga02G0533.1	GB_A02G1680
Ga02G1282.1	GB_D01G2160
Ga02G0533.1	GB_D03G0524
Ga03G1049.1	GB_A01G1052
Ga03G1687.1	GB_A03G1533
Ga03G1049.1	GB_D01G1132
Ga03G1687.1	GB_D02G1687
Ga04G2072.1	GB_A05G4391
Ga04G2072.1	GB_D04G0074
Ga05G0055.1	GB_A05G0058
Ga05G1511.1	GB_A05G1452
Ga05G2496.1	GB_A05G2382
Ga05G3642.1	GB_A05G3369
Ga05G2496.1	GB_A06G0494
Ga05G1511.1	GB_A10G0499
Ga05G0055.1	GB_D05G0057
Ga05G1511.1	GB_D05G1462
Ga05G2496.1	GB_D05G2387
Ga05G3642.1	GB_D05G3376
Ga05G2496.1	GB_D06G0486
Ga05G1511.1	GB_D10G0513
Ga06G0435.1	GB_A05G2382
Ga06G0435.1	GB_A06G0494
Ga06G0435.1	GB_D05G2387
Ga06G0435.1	GB_D06G0486
Ga07G0624.1	GB_A07G0583
Ga07G1444.1	GB_A07G1404
Ga07G0624.1	GB_A09G2776
Ga07G0624.1	GB_A11G0393
Ga07G0624.1	GB_D07G0593
Ga07G1444.1	GB_D07G1406
Ga07G0624.1	GB_D09G2608
Ga07G0624.1	GB_D11G0404
Ga09G0768.1	GB_A09G0839
Ga09G0768.1	GB_D09G0689
Ga10G2561.1	GB_A05G1452
Ga10G1542.1	GB_A10G1467
Ga10G2561.1	GB_A10G0499
Ga10G2561.1	GB_D05G1462
Ga10G2561.1	GB_D10G0513
Ga10G1542.1	GB_D10G1477
Ga11G3875.1	GB_A02G1142
Ga11G3875.1	GB_A11G0246
Ga11G0445.1	GB_A11G3455
Ga11G3875.1	GB_A12G2651
Ga11G3875.1	GB_D03G0951
Ga11G3875.1	GB_D11G0241
Ga11G0445.1	GB_D11G3426
Ga11G3875.1	GB_D12G2656
Ga12G0435.1	GB_A02G1141
Ga12G0435.1	GB_A11G0247
Ga12G0435.1	GB_A12G2651
Ga12G0435.1	GB_D03G0952
Ga12G0435.1	GB_D11G0242
Ga12G0435.1	GB_D12G2656
GB_A01G1052	GB_A02G0977
GB_A01G0234	GB_D01G0229
GB_A01G1052	GB_D01G1132
GB_A01G2065	GB_D01G2160
GB_A01G1052	GB_D02G1068
GB_A02G1142	GB_A12G2651
GB_A02G0977	GB_D01G1132
GB_A02G1680	GB_D03G0524
GB_A02G1142	GB_D03G0951
GB_A02G1142	GB_D12G2656
GB_A03G1533	GB_D02G1687
GB_A05G2382	GB_A06G0494
GB_A05G1452	GB_A10G0499
GB_A05G4391	GB_D04G0074
GB_A05G0058	GB_D05G0057
GB_A05G1452	GB_D05G1462
GB_A05G2382	GB_D05G2387
GB_A05G3369	GB_D05G3376
GB_A05G2382	GB_D06G0486
GB_A05G1452	GB_D10G0513
GB_A06G0494	GB_D05G2387
GB_A06G0494	GB_D06G0486
GB_A07G0959	GB_D07G0957
GB_A07G1404	GB_D07G1406
GB_A09G0839	GB_D01G0230
GB_A09G0839	GB_D09G0689
GB_A10G0499	GB_D05G1462
GB_A10G0499	GB_D10G0513
GB_A10G1467	GB_D10G1477
GB_A11G0246	GB_A12G2651
GB_A11G0246	GB_D03G0951
GB_A11G0246	GB_D11G0241
GB_A11G3455	GB_D11G3426
GB_A11G0246	GB_D12G2656
GB_A12G2651	GB_D03G0951
GB_D01G1132	GB_D02G1068
GB_D01G0229	GB_D09G0689
GB_D03G0951	GB_D11G0241
GB_D03G0951	GB_D12G2656
GB_D05G2387	GB_D06G0486
GB_D05G1462	GB_D10G0513
GB_D11G0241	GB_D12G2656
GB_A01G2065	Gorai.002G214200.1
GB_A01G1052	Gorai.002G119500.1
GB_A01G0234	Gorai.002G023800.1
GB_A01G1052	Gorai.005G113000.1
GB_A02G1680	Gorai.003G052100.1
GB_A02G1142	Gorai.003G080500.1
GB_A02G1142	Gorai.007G026300.1
GB_A02G1142	Gorai.008G254100.1
GB_A03G1533	Gorai.005G166400.1
GB_A05G1452	Gorai.009G148700.1
GB_A05G2382	Gorai.009G245600.1
GB_A05G0058	Gorai.009G005900.1
GB_A05G3369	Gorai.009G349600.1
GB_A05G2382	Gorai.010G050200.1
GB_A05G1452	Gorai.011G053700.1
GB_A05G4391	Gorai.012G007500.1
GB_A06G0494	Gorai.009G245600.1
GB_A06G0494	Gorai.010G050200.1
GB_A07G0959	Gorai.001G098700.1
GB_A07G1404	Gorai.001G145200.1
GB_A09G0839	Gorai.002G023800.1
GB_A09G0839	Gorai.006G052200.1
GB_A10G0499	Gorai.009G148700.1
GB_A10G0499	Gorai.011G053700.1
GB_A10G1467	Gorai.011G152500.1
GB_A11G0246	Gorai.007G026300.1
GB_A11G3455	Gorai.007G342400.1
GB_A11G0246	Gorai.008G254100.1
GB_A12G2651	Gorai.003G080500.1
GB_A12G2651	Gorai.007G026300.1
GB_D01G1132	Gorai.002G119500.1
GB_D01G0229	Gorai.002G023800.1
GB_D01G2160	Gorai.002G214200.1
GB_D01G1132	Gorai.005G113000.1
GB_D02G1687	Gorai.005G166400.1
GB_D03G0524	Gorai.003G052100.1
GB_D03G0951	Gorai.003G080500.1
GB_D03G0951	Gorai.007G026300.1
GB_D03G0951	Gorai.008G254100.1
GB_D04G0074	Gorai.012G007500.1
GB_D05G1462	Gorai.009G148700.1
GB_D05G2387	Gorai.009G245600.1
GB_D05G3376	Gorai.009G349600.1
GB_D05G0057	Gorai.009G005900.1
GB_D05G2387	Gorai.010G050200.1
GB_D05G1462	Gorai.011G053700.1
GB_D06G0486	Gorai.009G245600.1
GB_D06G0486	Gorai.010G050200.1
GB_D07G0957	Gorai.001G098700.1
GB_D07G1406	Gorai.001G145200.1
GB_D09G0689	Gorai.002G023800.1
GB_D09G0689	Gorai.006G052200.1
GB_D10G0513	Gorai.009G148700.1
GB_D10G0513	Gorai.011G053700.1
GB_D10G1477	Gorai.011G152500.1
GB_D11G0241	Gorai.007G026300.1
GB_D11G3426	Gorai.007G342400.1
GB_D11G0241	Gorai.008G254100.1
GB_D12G2656	Gorai.003G080500.1
GB_D12G2656	Gorai.007G026300.1
Ga01G0248.1	GH_A01G0240.1
Ga01G1156.1	GH_A01G1051.1
Ga01G1755.1	GH_A02G1129.1
Ga01G1156.1	GH_A02G0978.1
Ga01G0248.1	GH_A09G0738.1
Ga01G1755.1	GH_A11G0241.1
Ga01G1755.1	GH_A12G2553.1
Ga01G0248.1	GH_D01G0229.1
Ga01G1156.1	GH_D01G1091.1
Ga01G1156.1	GH_D02G1019.1
Ga01G1755.1	GH_D03G0938.1
Ga01G0248.1	GH_D09G0678.1
Ga01G1755.1	GH_D11G0243.1
Ga01G1755.1	GH_D12G2572.1
Ga02G1282.1	GH_A01G1967.1
Ga02G0533.1	GH_A02G1654.1
Ga02G1282.1	GH_D01G2065.1
Ga02G0533.1	GH_D03G0525.1
Ga03G1687.1	GH_A03G1459.1
Ga03G1687.1	GH_D02G1631.1
Ga04G2072.1	GH_A05G4299.1
Ga04G2072.1	GH_D04G0074.1
Ga05G0055.1	GH_A05G0051.1
Ga05G1511.1	GH_A05G1439.1
Ga05G2496.1	GH_A05G2348.1
Ga05G3642.1	GH_A05G3320.1
Ga05G2496.1	GH_A06G0487.1
Ga05G1511.1	GH_A10G0499.1
Ga05G0055.1	GH_D05G0056.1
Ga05G1511.1	GH_D05G1456.1
Ga05G2496.1	GH_D05G2369.1
Ga05G3642.1	GH_D05G3452.1
Ga05G2496.1	GH_D06G0458.1
Ga05G1511.1	GH_D10G0525.1
Ga06G0435.1	GH_A05G2348.1
Ga06G0435.1	GH_A06G0487.1
Ga06G0435.1	GH_D05G2369.1
Ga06G0435.1	GH_D06G0458.1
Ga07G0624.1	GH_A07G0591.1
Ga07G1444.1	GH_A07G1407.1
Ga07G0624.1	GH_A09G2676.1
Ga07G0624.1	GH_A11G0386.1
Ga07G0624.1	GH_D07G0597.1
Ga07G1444.1	GH_D07G1394.1
Ga07G0624.1	GH_D09G2598.1
Ga07G0624.1	GH_D11G0403.1
Ga09G0768.1	GH_A09G0738.1
Ga09G0768.1	GH_D09G0678.1
Ga10G2561.1	GH_A05G1439.1
Ga10G1542.1	GH_A10G1397.1
Ga10G2561.1	GH_A10G0499.1
Ga10G2561.1	GH_D05G1456.1
Ga10G2561.1	GH_D10G0525.1
Ga10G1542.1	GH_D10G1490.1
Ga11G3875.1	GH_A02G1129.1
Ga11G3875.1	GH_A11G0241.1
Ga11G0445.1	GH_A11G3368.1
Ga11G3875.1	GH_A12G2553.1
Ga11G3875.1	GH_D03G0938.1
Ga11G3875.1	GH_D11G0243.1
Ga11G0445.1	GH_D11G3384.1
Ga11G3875.1	GH_D12G2572.1
Ga12G0435.1	GH_A02G1128.1
Ga12G0435.1	GH_A11G0242.1
Ga12G0435.1	GH_A12G2553.1
Ga12G0435.1	GH_D03G0941.1
Ga12G0435.1	GH_D11G0244.1
Ga12G0435.1	GH_D12G2572.1
GB_A01G0234	GH_A01G0240.1
GB_A01G1052	GH_A01G1051.1
GB_A01G2065	GH_A01G1967.1
GB_A01G1052	GH_A02G0978.1
GB_A01G0234	GH_D01G0229.1
GB_A01G1052	GH_D01G1091.1
GB_A01G2065	GH_D01G2065.1
GB_A01G1052	GH_D02G1019.1
GB_A02G1142	GH_A02G1129.1
GB_A02G1680	GH_A02G1654.1
GB_A02G1142	GH_A12G2553.1
GB_A02G1680	GH_D03G0525.1
GB_A02G1142	GH_D03G0938.1
GB_A02G1142	GH_D12G2572.1
GB_A03G1533	GH_A03G1459.1
GB_A03G1533	GH_D02G1631.1
GB_A05G0058	GH_A05G0051.1
GB_A05G1452	GH_A05G1439.1
GB_A05G2382	GH_A05G2348.1
GB_A05G3369	GH_A05G3320.1
GB_A05G4391	GH_A05G4299.1
GB_A05G2382	GH_A06G0487.1
GB_A05G1452	GH_A10G0499.1
GB_A05G4391	GH_D04G0074.1
GB_A05G0058	GH_D05G0056.1
GB_A05G1452	GH_D05G1456.1
GB_A05G2382	GH_D05G2369.1
GB_A05G3369	GH_D05G3452.1
GB_A05G2382	GH_D06G0458.1
GB_A05G1452	GH_D10G0525.1
GB_A06G0494	GH_A05G2348.1
GB_A06G0494	GH_A06G0487.1
GB_A06G0494	GH_D05G2369.1
GB_A06G0494	GH_D06G0458.1
GB_A07G0584	GH_A07G0592.1
GB_A07G0959	GH_A07G0965.1
GB_A07G1404	GH_A07G1407.1
GB_A07G0959	GH_D07G0958.1
GB_A07G1404	GH_D07G1394.1
GB_A09G0839	GH_A09G0738.1
GB_A09G0839	GH_D09G0678.1
GB_A10G0499	GH_A05G1439.1
GB_A10G0499	GH_A10G0499.1
GB_A10G1467	GH_A10G1397.1
GB_A10G0499	GH_D05G1456.1
GB_A10G0499	GH_D10G0525.1
GB_A10G1467	GH_D10G1490.1
GB_A11G0246	GH_A11G0241.1
GB_A11G3455	GH_A11G3368.1
GB_A11G0246	GH_A12G2553.1
GB_A11G0246	GH_D11G0243.1
GB_A11G3455	GH_D11G3384.1
GB_A11G0246	GH_D12G2572.1
GB_D01G0229	GH_A01G0240.1
GB_D01G1132	GH_A01G1051.1
GB_D01G2160	GH_A01G1967.1
GB_D01G1132	GH_A02G0978.1
GB_D01G0230	GH_A09G0738.1
GB_D01G0229	GH_D01G0229.1
GB_D01G1132	GH_D01G1091.1
GB_D01G2160	GH_D01G2065.1
GB_D01G1132	GH_D02G1019.1
GB_D01G0230	GH_D09G0678.1
GB_D02G1687	GH_A03G1459.1
GB_D03G0524	GH_A02G1654.1
GB_D03G0951	GH_A02G1129.1
GB_D03G0951	GH_A11G0241.1
GB_D03G0951	GH_A12G2553.1
GB_D03G0524	GH_D03G0525.1
GB_D03G0951	GH_D03G0938.1
GB_D03G0951	GH_D11G0243.1
GB_D03G0951	GH_D12G2572.1
GB_D04G0074	GH_A05G4299.1
GB_D04G0074	GH_D04G0074.1
GB_D05G0057	GH_A05G0051.1
GB_D05G1462	GH_A05G1439.1
GB_D05G2387	GH_A05G2348.1
GB_D05G3376	GH_A05G3320.1
GB_D05G2387	GH_A06G0487.1
GB_D05G1462	GH_A10G0499.1
GB_D05G0057	GH_D05G0056.1
GB_D05G1462	GH_D05G1456.1
GB_D05G2387	GH_D05G2369.1
GB_D05G3376	GH_D05G3452.1
GB_D05G2387	GH_D06G0458.1
GB_D05G1462	GH_D10G0525.1
GB_D06G0486	GH_A05G2348.1
GB_D06G0486	GH_A06G0487.1
GB_D06G0486	GH_D05G2369.1
GB_D06G0486	GH_D06G0458.1
GB_D07G0957	GH_A07G0965.1
GB_D07G1406	GH_A07G1407.1
GB_D07G0957	GH_D07G0958.1
GB_D07G1406	GH_D07G1394.1
GB_D09G0689	GH_A09G0738.1
GB_D09G0689	GH_D09G0678.1
GB_D10G0513	GH_A05G1439.1
GB_D10G0513	GH_A10G0499.1
GB_D10G1477	GH_A10G1397.1
GB_D10G0513	GH_D05G1456.1
GB_D10G0513	GH_D10G0525.1
GB_D10G1477	GH_D10G1490.1
GB_D11G0241	GH_A11G0241.1
GB_D11G3426	GH_A11G3368.1
GB_D11G0241	GH_A12G2553.1
GB_D11G0241	GH_D11G0243.1
GB_D11G3426	GH_D11G3384.1
GB_D11G0241	GH_D12G2572.1
GH_A01G0240.1	GH_A09G0738.1
GH_A01G0240.1	GH_D01G0229.1
GH_A01G1967.1	GH_D01G2065.1
GH_A02G1129.1	GH_A11G0241.1
GH_A02G1129.1	GH_A12G2553.1
GH_A02G1654.1	GH_D03G0525.1
GH_A02G1129.1	GH_D03G0938.1
GH_A02G1129.1	GH_D11G0243.1
GH_A02G1129.1	GH_D12G2572.1
GH_A03G1459.1	GH_D02G1631.1
GH_A05G2348.1	GH_A06G0487.1
GH_A05G1439.1	GH_A10G0499.1
GH_A05G4299.1	GH_D04G0074.1
GH_A05G0051.1	GH_D05G0056.1
GH_A05G1439.1	GH_D05G1456.1
GH_A05G2348.1	GH_D05G2369.1
GH_A05G3320.1	GH_D05G3452.1
GH_A05G2348.1	GH_D06G0458.1
GH_A05G1439.1	GH_D10G0525.1
GH_A06G0487.1	GH_D05G2369.1
GH_A06G0487.1	GH_D06G0458.1
GH_A07G0965.1	GH_D07G0958.1
GH_A07G1407.1	GH_D07G1394.1
GH_A09G0738.1	GH_D01G0229.1
GH_A09G0738.1	GH_D09G0678.1
GH_A10G0499.1	GH_D05G1456.1
GH_A10G0499.1	GH_D10G0525.1
GH_A10G1397.1	GH_D10G1490.1
GH_A11G0241.1	GH_A12G2553.1
GH_A11G0241.1	GH_D03G0938.1
GH_A11G0241.1	GH_D11G0243.1
GH_A11G3368.1	GH_D11G3384.1
GH_A11G0241.1	GH_D12G2572.1
GH_A12G2553.1	GH_D03G0938.1
GH_A12G2553.1	GH_D11G0243.1
GH_D03G0938.1	GH_D11G0243.1
GH_D03G0938.1	GH_D12G2572.1
GH_D05G2369.1	GH_D06G0458.1
GH_D05G1456.1	GH_D10G0525.1
GH_D11G0243.1	GH_D12G2572.1
GH_A01G1967.1	Gorai.002G214200.1
GH_A01G1051.1	Gorai.002G119500.1
GH_A01G0240.1	Gorai.002G023800.1
GH_A02G1654.1	Gorai.003G052100.1
GH_A02G1129.1	Gorai.003G080500.1
GH_A02G1129.1	Gorai.007G026300.1
GH_A02G1129.1	Gorai.008G254100.1
GH_A03G1459.1	Gorai.005G166400.1
GH_A05G1439.1	Gorai.009G148700.1
GH_A05G2348.1	Gorai.009G245600.1
GH_A05G0051.1	Gorai.009G005900.1
GH_A05G3320.1	Gorai.009G349600.1
GH_A05G2348.1	Gorai.010G050200.1
GH_A05G1439.1	Gorai.011G053700.1
GH_A05G4299.1	Gorai.012G007500.1
GH_A06G0487.1	Gorai.009G245600.1
GH_A06G0487.1	Gorai.010G050200.1
GH_A07G0965.1	Gorai.001G098700.1
GH_A07G1407.1	Gorai.001G145200.1
GH_A09G0738.1	Gorai.002G023800.1
GH_A09G0738.1	Gorai.006G052200.1
GH_A10G0499.1	Gorai.009G148700.1
GH_A10G0499.1	Gorai.011G053700.1
GH_A10G1397.1	Gorai.011G152500.1
GH_A11G0241.1	Gorai.007G026300.1
GH_A11G3368.1	Gorai.007G342400.1
GH_A11G0241.1	Gorai.008G254100.1
GH_A12G2553.1	Gorai.003G080500.1
GH_A12G2553.1	Gorai.007G026300.1
GH_D01G1091.1	Gorai.002G119500.1
GH_D01G0229.1	Gorai.002G023800.1
GH_D01G2065.1	Gorai.002G214200.1
GH_D02G1631.1	Gorai.005G166400.1
GH_D03G0525.1	Gorai.003G052100.1
GH_D03G0938.1	Gorai.003G080500.1
GH_D03G0938.1	Gorai.007G026300.1
GH_D03G0938.1	Gorai.008G254100.1
GH_D04G0074.1	Gorai.012G007500.1
GH_D05G1456.1	Gorai.009G148700.1
GH_D05G2369.1	Gorai.009G245600.1
GH_D05G0056.1	Gorai.009G005900.1
GH_D05G3452.1	Gorai.009G349600.1
GH_D05G2369.1	Gorai.010G050200.1
GH_D05G1456.1	Gorai.011G053700.1
GH_D06G0458.1	Gorai.009G245600.1
GH_D06G0458.1	Gorai.010G050200.1
GH_D07G0958.1	Gorai.001G098700.1
GH_D07G1394.1	Gorai.001G145200.1
GH_D09G0678.1	Gorai.002G023800.1
GH_D09G0678.1	Gorai.006G052200.1
GH_D10G0525.1	Gorai.009G148700.1
GH_D10G0525.1	Gorai.011G053700.1
GH_D10G1490.1	Gorai.011G152500.1
GH_D11G0243.1	Gorai.007G026300.1
GH_D11G3384.1	Gorai.007G342400.1
GH_D11G0243.1	Gorai.008G254100.1
GH_D12G2572.1	Gorai.003G080500.1
GH_D12G2572.1	Gorai.007G026300.1
Gorai.003G080500.1	Gorai.008G254100.1
Gorai.007G026300.1	Gorai.008G254100.1
Gorai.009G245600.1	Gorai.010G050200.1
Gorai.009G148700.1	Gorai.011G053700.1

## Sheet: Species of pairs
Gene_pair	Tandem	Segment	WGD	Total
Ga-Ga	0	8	0	8
Ga-Gr	0	0	31	31
Gb-Ga	0	0	70	70
Gb-Gb	0	12	30	42
Gb-Gr	0	0	60	60
Gh-Ga	0	0	68	68
Gh-Gb	0	0	108	108
Gh-Gh	0	11	29	40
Gh-Gr	0	0	58	58
Gr-Gr	0	4	0	4
Total	0	35	454	489
