# Supplementary material for: Genome-wide expression analysis of LACS gene family implies GhLACS25 functional responding to salt stress in cotton
Source: BMC Plant Biol. 2024 May 13;24:392. doi: 10.1186/s12870-024-05045-0 (PMC11089787; doi:10.1186/s12870-024-05045-0)
Supplement: Supplementary file 1 — Additional file 1: Figure S1. 128 protein sequences from Arabidopsis thaliana and four cotton species. Figure S2. Localization and quantitative statistics of LACS on chromosome. Figure S3. Co-linearity of LACS within and between genomes of four cotton species. Table S1. Attached table of physical and chemical properties. Table S2. Primer sequence. Table S3. Statistics of promoter cis-element. Table S4. RNA-seq data. Table S5. Tandem repeats and fragment repeats in four cotton species. Table S6. Gene pairs of ten combinatorial. [file 12870_2024_5045_MOESM1_ESM.zip › Supplementary Table 6.xlsx]

## Sheet: Value of Ka Ks
Gene pair	Ka/Ks
Ga-Ga	0.225782
Ga-Ga	0.469094
Ga-Ga	0.238289
Ga-Ga	0.0735259
Ga-Gr	0.469598
Ga-Gr	0.538972
Ga-Gr	0.166132
Ga-Gr	0.22769
Ga-Gr	0.110752
Ga-Gr	0.170093
Ga-Gr	0.194998
Ga-Gr	0.202894
Ga-Gr	0.139908
Ga-Gr	0.286331
Ga-Gr	1.3033
Ga-Gr	0.212564
Ga-Gr	0.251261
Ga-Gr	0.069738
Ga-Gr	0.23454
Ga-Gr	0.204588
Ga-Gr	0.323767
Ga-Gr	0.242507
Ga-Gr	0.0697283
Ga-Gr	0.134026
Ga-Gr	0.317286
Ga-Gr	0.0901275
Ga-Gr	0.183509
Gb-Ga	0.868885
Gb-Ga	0.63127
Gb-Ga	0.58972
Gb-Ga	0.275962
Gb-Ga	0.231398
Gb-Ga	0.440591
Gb-Ga	0.588027
Gb-Ga	0.127121
Gb-Ga	0.262952
Gb-Ga	0.229892
Gb-Ga	0.384962
Gb-Ga	0.312675
Gb-Ga	0.188705
Gb-Ga	0.168101
Gb-Ga	0.309438
Gb-Ga	0.184823
Gb-Ga	0.508948
Gb-Ga	0.619147
Gb-Ga	0.181575
Gb-Ga	0.759317
Gb-Ga	0.629157
Gb-Ga	0.234671
Gb-Ga	0.0752776
Gb-Ga	0.231992
Gb-Ga	0.112095
Gb-Ga	0.741625
Gb-Ga	0.233739
Gb-Ga	0.242451
Gb-Ga	0.0702237
Gb-Ga	0.236346
Gb-Ga	0.642541
Gb-Ga	0.240418
Gb-Ga	0.144311
Gb-Ga	0.297931
Gb-Ga	1.1722
Gb-Ga	0.292112
Gb-Ga	0.0843824
Gb-Ga	1.24754
Gb-Ga	0.246008
Gb-Ga	0.0702358
Gb-Ga	0.142486
Gb-Ga	0.340102
Gb-Ga	0.227145
Gb-Ga	0.588489
Gb-Ga	0.563338
Gb-Ga	0.224745
Gb-Ga	0.108305
Gb-Ga	0.170597
Gb-Gb	0.629799
Gb-Gb	0.607825
Gb-Gb	0.473354
Gb-Gb	0.449617
Gb-Gb	0.408543
Gb-Gb	0.356755
Gb-Gb	0.32363
Gb-Gb	0.297717
Gb-Gb	0.265738
Gb-Gb	0.25938
Gb-Gb	0.258136
Gb-Gb	0.253114
Gb-Gb	0.242998
Gb-Gb	0.240431
Gb-Gb	0.240383
Gb-Gb	0.238378
Gb-Gb	0.236726
Gb-Gb	0.236333
Gb-Gb	0.232785
Gb-Gb	0.231065
Gb-Gb	0.230364
Gb-Gb	0.222515
Gb-Gb	0.18634
Gb-Gb	0.163268
Gb-Gb	0.122087
Gb-Gb	0.10163
Gb-Gb	0.0868216
Gb-Gb	0.0816718
Gb-Gb	0.072712
Gb-Gb	0.0669807
Gb-Gr	2.5724
Gb-Gr	0.976616
Gb-Gr	0.777867
Gb-Gr	0.758151
Gb-Gr	0.738621
Gb-Gr	0.63562
Gb-Gr	0.528446
Gb-Gr	0.491176
Gb-Gr	0.456097
Gb-Gr	0.453149
Gb-Gr	0.444425
Gb-Gr	0.414849
Gb-Gr	0.381813
Gb-Gr	0.323535
Gb-Gr	0.317677
Gb-Gr	0.313926
Gb-Gr	0.309993
Gb-Gr	0.302045
Gb-Gr	0.280026
Gb-Gr	0.258809
Gb-Gr	0.257693
Gb-Gr	0.249163
Gb-Gr	0.249098
Gb-Gr	0.239939
Gb-Gr	0.238631
Gb-Gr	0.230884
Gb-Gr	0.229073
Gb-Gr	0.228838
Gb-Gr	0.222358
Gb-Gr	0.221453
Gb-Gr	0.217261
Gb-Gr	0.207445
Gb-Gr	0.194779
Gb-Gr	0.183231
Gb-Gr	0.18259
Gb-Gr	0.177276
Gb-Gr	0.171692
Gb-Gr	0.171533
Gb-Gr	0.16173
Gb-Gr	0.142153
Gb-Gr	0.127054
Gb-Gr	0.103044
Gb-Gr	0.0845723
Gb-Gr	0.0812438
Gb-Gr	0.0722217
Gb-Gr	0.0713161
Gb-Gr	0.0689344
Gb-Gr	0.0664754
Gh-Ga	1.24966
Gh-Ga	0.932227
Gh-Ga	0.930382
Gh-Ga	0.897431
Gh-Ga	0.689311
Gh-Ga	0.642541
Gh-Ga	0.58885
Gh-Ga	0.515678
Gh-Ga	0.490194
Gh-Ga	0.486962
Gh-Ga	0.485348
Gh-Ga	0.471491
Gh-Ga	0.429692
Gh-Ga	0.425151
Gh-Ga	0.384962
Gh-Ga	0.339962
Gh-Ga	0.308332
Gh-Ga	0.306413
Gh-Ga	0.272143
Gh-Ga	0.242274
Gh-Ga	0.240478
Gh-Ga	0.23852
Gh-Ga	0.234384
Gh-Ga	0.232652
Gh-Ga	0.23228
Gh-Ga	0.231992
Gh-Ga	0.231272
Gh-Ga	0.229475
Gh-Ga	0.228298
Gh-Ga	0.227893
Gh-Ga	0.220404
Gh-Ga	0.181575
Gh-Ga	0.167913
Gh-Ga	0.15376
Gh-Ga	0.151071
Gh-Ga	0.149867
Gh-Ga	0.147554
Gh-Ga	0.142018
Gh-Ga	0.120173
Gh-Ga	0.112095
Gh-Ga	0.0905458
Gh-Ga	0.0843824
Gh-Ga	0.0799259
Gh-Ga	0.0746642
Gh-Ga	0.0709198
Gh-Ga	0.069738
Gh-Gb	2.26561
Gh-Gb	1.25628
Gh-Gb	1.1696
Gh-Gb	1.13775
Gh-Gb	0.973932
Gh-Gb	0.941729
Gh-Gb	0.696516
Gh-Gb	0.664385
Gh-Gb	0.647271
Gh-Gb	0.619089
Gh-Gb	0.614318
Gh-Gb	0.576166
Gh-Gb	0.503049
Gh-Gb	0.482044
Gh-Gb	0.471394
Gh-Gb	0.450019
Gh-Gb	0.442203
Gh-Gb	0.424847
Gh-Gb	0.388608
Gh-Gb	0.370795
Gh-Gb	0.357536
Gh-Gb	0.356602
Gh-Gb	0.325513
Gh-Gb	0.32437
Gh-Gb	0.32363
Gh-Gb	0.312755
Gh-Gb	0.309458
Gh-Gb	0.305592
Gh-Gb	0.304426
Gh-Gb	0.27768
Gh-Gb	0.267097
Gh-Gb	0.258136
Gh-Gb	0.258136
Gh-Gb	0.255761
Gh-Gb	0.253114
Gh-Gb	0.243505
Gh-Gb	0.242502
Gh-Gb	0.240261
Gh-Gb	0.240224
Gh-Gb	0.238476
Gh-Gb	0.238378
Gh-Gb	0.236256
Gh-Gb	0.234857
Gh-Gb	0.234667
Gh-Gb	0.230799
Gh-Gb	0.229041
Gh-Gb	0.228754
Gh-Gb	0.228435
Gh-Gb	0.226375
Gh-Gb	0.217975
Gh-Gb	0.208412
Gh-Gb	0.196069
Gh-Gb	0.189417
Gh-Gb	0.18195
Gh-Gb	0.169313
Gh-Gb	0.168942
Gh-Gb	0.163116
Gh-Gb	0.155343
Gh-Gb	0.146311
Gh-Gb	0.127634
Gh-Gb	0.126788
Gh-Gb	0.126629
Gh-Gb	0.120716
Gh-Gb	0.113791
Gh-Gb	0.113627
Gh-Gb	0.10894
Gh-Gb	0.0868216
Gh-Gb	0.0861088
Gh-Gb	0.0846547
Gh-Gb	0.0816718
Gh-Gb	0.0812438
Gh-Gb	0.0754921
Gh-Gb	0.0734045
Gh-Gb	0.0721192
Gh-Gb	0.067619
Gh-Gb	0.0664754
Gh-Gb	0.0615679
Gh-Gb	0
Gh-Gh	0.704678
Gh-Gh	0.649453
Gh-Gh	0.484962
Gh-Gh	0.399583
Gh-Gh	0.357389
Gh-Gh	0.304426
Gh-Gh	0.293286
Gh-Gh	0.275345
Gh-Gh	0.258136
Gh-Gh	0.255761
Gh-Gh	0.249494
Gh-Gh	0.238327
Gh-Gh	0.236111
Gh-Gh	0.232824
Gh-Gh	0.232071
Gh-Gh	0.230459
Gh-Gh	0.226811
Gh-Gh	0.224604
Gh-Gh	0.224052
Gh-Gh	0.18195
Gh-Gh	0.178107
Gh-Gh	0.172641
Gh-Gh	0.15197
Gh-Gh	0.127314
Gh-Gh	0.117711
Gh-Gh	0.0861088
Gh-Gh	0.0812438
Gh-Gh	0.0728052
Gh-Gh	0.0724226
Gh-Gh	0.067109
Gh-Gh	0.0603674
Gh-Gr	1.13884
Gh-Gr	0.952174
Gh-Gr	0.849376
Gh-Gr	0.777867
Gh-Gr	0.757761
Gh-Gr	0.691132
Gh-Gr	0.453928
Gh-Gr	0.443578
Gh-Gr	0.434965
Gh-Gr	0.414681
Gh-Gr	0.393937
Gh-Gr	0.362523
Gh-Gr	0.330184
Gh-Gr	0.302045
Gh-Gr	0.298445
Gh-Gr	0.274945
Gh-Gr	0.269527
Gh-Gr	0.254286
Gh-Gr	0.247161
Gh-Gr	0.246
Gh-Gr	0.245422
Gh-Gr	0.244771
Gh-Gr	0.238491
Gh-Gr	0.230254
Gh-Gr	0.228885
Gh-Gr	0.224405
Gh-Gr	0.222358
Gh-Gr	0.219134
Gh-Gr	0.212564
Gh-Gr	0.202587
Gh-Gr	0.18259
Gh-Gr	0.177321
Gh-Gr	0.16264
Gh-Gr	0.152396
Gh-Gr	0.145337
Gh-Gr	0.142153
Gh-Gr	0.141362
Gh-Gr	0.0974044
Gh-Gr	0.0812438
Gh-Gr	0.0716323
Gh-Gr	0.0684364
Gh-Gr	0.0676284
Gh-Gr	0.067109
Gh-Gr	0.0513847
Gh-Gr	0.0508748
Gh-Gr	0.0320711
Gh-Gr	0.0023654
Gr-Gr	0.247414
Gr-Gr	0.0684364
